# Supplementary material for: Omics-Based Interaction Analysis Reveals Interplay of Chemical Pollutant (Ozone) and Photoradiation (UVSSR) Stressors in Skin Damage
Source: Biology (Basel). 2025 Jan 14;14(1):72. doi: 10.3390/biology14010072 (PMC11759167; doi:10.3390/biology14010072)
Supplement: Supplementary file 1 [file biology-14-00072-s001.zip]

Archive with 2 entries (2 files):
- biology-3376498-supplementary.pdf
- Supplementary table.xls
