# Supplementary material for: Omics-Based Interaction Analysis Reveals Interplay of Chemical Pollutant (Ozone) and Photoradiation (UVSSR) Stressors in Skin Damage
Source: Biology (Basel). 2025 Jan 14;14(1):72. doi: 10.3390/biology14010072 (PMC11759167; doi:10.3390/biology14010072)
Supplement: Supplementary file 1 [file biology-14-00072-s001.zip › Supplementary table.xls]

## Sheet: table S1
Canonical Pathways	Ozone (log p value)
Interferon alpha/beta signaling	13.9918
Role of Hypercytokinemia/hyperchemokinemia in the Pathogenesis of Influenza	11.2041
Role of Pattern Recognition Receptors in Recognition of Bacteria and Viruses	8.55764
Interferon Signaling	7.78637
Interferon gamma signaling	5.51131
Pathogen Induced Cytokine Storm Signaling Pathway	5.88747
Role of Osteoblasts in Rheumatoid Arthritis Signaling Pathway	5.53532
Macrophage Classical Activation Signaling Pathway	5.18974
ISGylation Signaling Pathway	5.47087
Multiple Sclerosis Signaling Pathway	4.17323
Airway Pathology in Chronic Obstructive Pulmonary Disease	4.99005
Keratinization	7.15673
NOD1/2 Signaling Pathway	4.64507
tRNA processing in the mitochondrion	2.16924
NAFLD Signaling Pathway	4.54928
Neuroinflammation Signaling Pathway	2.57981
Autism Signaling Pathway	3.47555
IL-17 Signaling	3.68465
CGAS-STING Signaling Pathway	4.10742
FXR/RXR Activation	3.21099
CDX Gastrointestinal Cancer Signaling Pathway	3.29266
Sleep REM Signaling Pathway	3.43846
Role of Macrophages, Fibroblasts and Endothelial Cells in Rheumatoid Arthritis	3.7612
Agranulocyte Adhesion and Diapedesis	3.54846
Activin Inhibin Signaling Pathway	3.07896
p38 MAPK Signaling	2.13218
Regulation of the Epithelial Mesenchymal Transition in Development Pathway	2.58252
Cardiac Hypertrophy Signaling (Enhanced)	2.50987
Granulocyte Adhesion and Diapedesis	2.71954
Role of Osteoblasts, Osteoclasts and Chondrocytes in Rheumatoid Arthritis	1.97232
Wound Healing Signaling Pathway	2.27035
HMGB1 Signaling	2.35897
Hepatic Cholestasis	2.81617
Nicotine Degradation II	1.5726
RAR Activation	1.95767
IL-17A Signaling in Gastric Cells	1.97634
Colorectal Cancer Metastasis Signaling	2.30232
Hepatic Fibrosis Signaling Pathway	3.00431
Role of MAPK Signaling in Inhibiting the Pathogenesis of Influenza	2.29575
Osteoarthritis Pathway	2.95063
Tumor Microenvironment Pathway	1.73627
Cachexia Signaling Pathway	2.15033
IL-27 Signaling Pathway	2.88385
Antigen Presentation Pathway	1.38394
Activation of IRF by Cytosolic Pattern Recognition Receptors	2.83108
Toll-like Receptor Signaling	2.91565
VDR/RXR Activation	1.79675
ISG15 antiviral mechanism	2.5837
Activation of the pre-replicative complex	1.61912
Glucocorticoid Receptor Signaling	2.31769
Role of MAPK Signaling in the Pathogenesis of Influenza	2.13604
Basal Cell Carcinoma Signaling	1.97602
Parkinson's Signaling Pathway	1.7785
Molecular Mechanisms of Cancer	2.00655
Pyroptosis Signaling Pathway	2.90377
OAS antiviral response	2.56202
Interleukin-10 signaling	2.42051
Atherosclerosis Signaling	1.44306
Adrenergic Receptor Signaling Pathway (Enhanced)	2.09634
Coronavirus Pathogenesis Pathway	2.4032
Response of EIF2AK1 (HRI) to heme deficiency	1.89369
Hematoma Resolution Signaling Pathway	1.84179
Cell Cycle Checkpoints	3.01662
Prostanoid Biosynthesis	2.41806
TREM1 Signaling	1.8252
Interleukin-4 and Interleukin-13 signaling	1.48916
Role of IL-17A in Arthritis	1.9186
Ovarian Cancer Signaling	2.13543
Airway Inflammation in Asthma	1.61912
Serotonin Receptor Signaling	1.77758
Kinesins	2.36732
TNFs bind their physiological receptors	2.58686
Erythropoietin Signaling Pathway	1.78826
Cholecystokinin/Gastrin-mediated Signaling	1.7156
Role of WNT/GSK-3β Signaling in the Pathogenesis of Influenza	1.32237
Role of Chondrocytes in Rheumatoid Arthritis Signaling Pathway	1.67579
Interleukin-6 family signaling	1.34222
Cardiac conduction	1.49733
Pathogenesis of Multiple Sclerosis	1.45821
Synthesis of Prostaglandins (PG) and Thromboxanes (TX)	1.89369
Role of PKR in Interferon Induction and Antiviral Response	2.19759
Intra-Golgi and retrograde Golgi-to-ER traffic	2.42307
POU5F1 (OCT4), SOX2, NANOG repress genes related to differentiation	1.37094
LXR/RXR Activation	1.63252
Uracil Degradation II (Reductive)	2.47899
Thymine Degradation	2.47899
DNA Damage/Telomere Stress Induced Senescence	2.57907
DDX58/IFIH1-mediated induction of interferon-alpha/beta	1.30003
Reversible hydration of carbon dioxide	2.17666
Role of Cytokines in Mediating Communication between Immune Cells	2.02968
Caveolar-mediated Endocytosis Signaling	1.39213
Acute Phase Response Signaling	1.99697
Myelination Signaling Pathway	1.53715
Amyloid fiber formation	1.94466
Phagosome Maturation	1.63386
Pancreatic Secretion Signaling Pathway	1.37748
Salvage Pathways of Pyrimidine Deoxyribonucleotides	1.45821
ATF6 (ATF6-alpha) activates chaperone genes	1.37094
MHC class II antigen presentation	2.44694
Potassium Channels	1.63818
Vitamin-C Transport	1.38955
Senescence-Associated Secretory Phenotype (SASP)	1.44104
Synaptic Long Term Potentiation	1.85696
Nuclear Cytoskeleton Signaling Pathway	1.76123
Meiotic synapsis	1.99172
HIF1α Signaling	1.59983
IL-10 Signaling	1.44609
RHO GTPases Activate Formins	1.71436
Adrenomedullin signaling pathway	1.42602
Hedgehog 'off' state	1.4299
Urea Cycle	1.67294
IL-33 Signaling Pathway	1.63679
Meiotic recombination	1.65451
Nucleosome assembly	1.61957
Differential Regulation of Cytokine Production in Intestinal Epithelial Cells by IL-17A and IL-17F	1.38955
Urea cycle	1.45821
Kinetochore Metaphase Signaling Pathway	1.48916
RUNX1 regulates megakaryocyte differentiation and platelet function	1.3445
Sonic Hedgehog Signaling	1.71043
Mitotic Prometaphase	1.37082
Lipoate Salvage and Modification	1.47288
Cellular hexose transport	1.43956
Melanocyte Development and Pigmentation Signaling	1.32345

## Sheet: table S2
Canonical Pathways	UVSSR- (log p value)
Role of Hypercytokinemia/hyperchemokinemia in the Pathogenesis of Influenza	1.58018
Interferon gamma signaling	1.45767
Pathogen Induced Cytokine Storm Signaling Pathway	1.99997
Role of Osteoblasts in Rheumatoid Arthritis Signaling Pathway	2.83448
Macrophage Classical Activation Signaling Pathway	1.4175
Multiple Sclerosis Signaling Pathway	1.56647
Airway Pathology in Chronic Obstructive Pulmonary Disease	1.71051
NOD1/2 Signaling Pathway	1.9079
tRNA processing in the mitochondrion	3.68241
NAFLD Signaling Pathway	2.00023
IL-17 Signaling	1.93133
CGAS-STING Signaling Pathway	1.43216
FXR/RXR Activation	1.93133
Sleep REM Signaling Pathway	1.81407
Agranulocyte Adhesion and Diapedesis	2.18278
p38 MAPK Signaling	2.30224
Granulocyte Adhesion and Diapedesis	2.45435
Role of Osteoblasts, Osteoclasts and Chondrocytes in Rheumatoid Arthritis	1.97871
Wound Healing Signaling Pathway	1.74045
HMGB1 Signaling	2.18653
Hepatic Cholestasis	2.03302
Nicotine Degradation II	3.581
RAR Activation	2.34958
IL-17A Signaling in Gastric Cells	2.33796
Osteoarthritis Pathway	1.4435
Tumor Microenvironment Pathway	1.51526
Parkinson's Signaling Pathway	1.3063
Transport of inorganic cations/anions and amino acids/oligopeptides	1.32243
Xenobiotic Metabolism CAR Signaling Pathway	1.85083
Response of EIF2AK1 (HRI) to heme deficiency	1.79701
Apelin Liver Signaling Pathway	1.55801
Hepatic Fibrosis / Hepatic Stellate Cell Activation	1.85083
Nicotine Degradation III	2.10556
Pulmonary Healing Signaling Pathway	1.79582
Serotonin Degradation	1.81383
Superpathway of Melatonin Degradation	2.67977
Role of IL-17A in Psoriasis	1.85543
Melatonin Degradation I	2.8253
Role of Chondrocytes in Rheumatoid Arthritis Signaling Pathway	1.42095
LPS/IL-1 Mediated Inhibition of RXR Function	2.15963
Assembly of collagen fibrils and other multimeric structures	1.34108
Xenobiotic Metabolism Signaling	1.39711
ATF4 activates genes in response to endoplasmic reticulum stress	1.31727
S100 Family Signaling Pathway	1.32165
Aryl Hydrocarbon Receptor Signaling	2.3006
Thyroid Hormone Metabolism II (via Conjugation and/or Degradation)	1.75941
Inhibition of Matrix Metalloproteases	1.84605
RHO GTPases regulate CFTR trafficking	1.41259
Cohesin Chromatin Regulation Pathway	1.78723
Xenobiotic Metabolism PXR Signaling Pathway	1.36243
Collagen degradation	1.34108
IL-22 Signaling	1.41063
Prednisone ADME	2.23948
Phase I - Functionalization of compounds	1.34806
Bupropion Degradation	1.3781
Cardiomyocyte Differentiation via BMP Receptors	1.31727
IL-6 Signaling	1.56326
Regulation of NFE2L2 gene expression	1.41259
S-adenosyl-L-methionine Biosynthesis	1.41259
Apelin Pancreas Signaling Pathway	1.65457
Signaling by BMP	1.34702
MYC Mediated Apoptosis Signaling	1.56003
ABRA Signaling Pathway	1.487
Leukocyte Extravasation Signaling	1.3805
Aspirin ADME	1.85543
SNARE Signaling Pathway	1.47814
ILK Signaling	1.30984
Cellular Effects of Sildenafil (Viagra)	1.71207
Sulfur amino acid metabolism	1.41063
Sumoylation Pathway	1.33516

## Sheet: table S3
Canonical Pathways	UVSSR+ozone- (log p value)
Interferon alpha/beta signaling	18.9431
Role of Hypercytokinemia/hyperchemokinemia in the Pathogenesis of Influenza	9.64688
Role of Pattern Recognition Receptors in Recognition of Bacteria and Viruses	7.8807
Interferon Signaling	8.52667
Interferon gamma signaling	8.94728
Pathogen Induced Cytokine Storm Signaling Pathway	6.45852
Role of Osteoblasts in Rheumatoid Arthritis Signaling Pathway	5.42151
Macrophage Classical Activation Signaling Pathway	6.32464
ISGylation Signaling Pathway	7.13634
Multiple Sclerosis Signaling Pathway	6.17388
Airway Pathology in Chronic Obstructive Pulmonary Disease	4.56766
Keratinization	3.45508
NOD1/2 Signaling Pathway	3.21731
tRNA processing in the mitochondrion	3.85558
NAFLD Signaling Pathway	2.76171
Neuroinflammation Signaling Pathway	4.75996
Autism Signaling Pathway	3.73319
IL-17 Signaling	2.83296
CGAS-STING Signaling Pathway	2.7158
FXR/RXR Activation	2.83296
CDX Gastrointestinal Cancer Signaling Pathway	3.77565
Sleep REM Signaling Pathway	2.60009
Role of Macrophages, Fibroblasts and Endothelial Cells in Rheumatoid Arthritis	3.22559
Agranulocyte Adhesion and Diapedesis	1.97178
Activin Inhibin Signaling Pathway	3.98829
p38 MAPK Signaling	2.82094
Regulation of the Epithelial Mesenchymal Transition in Development Pathway	4.1189
Cardiac Hypertrophy Signaling (Enhanced)	3.33626
Granulocyte Adhesion and Diapedesis	1.6564
Role of Osteoblasts, Osteoclasts and Chondrocytes in Rheumatoid Arthritis	2.71947
Wound Healing Signaling Pathway	2.6112
HMGB1 Signaling	2.06647
Hepatic Cholestasis	1.75418
Nicotine Degradation II	1.42115
RAR Activation	2.06099
IL-17A Signaling in Gastric Cells	1.8537
Colorectal Cancer Metastasis Signaling	2.97403
Hepatic Fibrosis Signaling Pathway	2.49545
Role of MAPK Signaling in Inhibiting the Pathogenesis of Influenza	2.62925
Osteoarthritis Pathway	1.55951
Tumor Microenvironment Pathway	2.60342
Cachexia Signaling Pathway	2.94344
IL-27 Signaling Pathway	2.5834
Antigen Presentation Pathway	3.32481
Activation of IRF by Cytosolic Pattern Recognition Receptors	2.60509
Toll-like Receptor Signaling	2.66776
VDR/RXR Activation	2.66776
ISG15 antiviral mechanism	2.95836
Factors Promoting Cardiogenesis in Vertebrates	3.29313
Activation of the pre-replicative complex	3.79832
Glucocorticoid Receptor Signaling	3.06095
Role of MAPK Signaling in the Pathogenesis of Influenza	2.44671
Basal Cell Carcinoma Signaling	2.91444
Parkinson's Signaling Pathway	2.01835
Molecular Mechanisms of Cancer	1.81933
OAS antiviral response	2.45913
Interleukin-10 signaling	1.62621
Atherosclerosis Signaling	2.44631
Adrenergic Receptor Signaling Pathway (Enhanced)	2.15675
Transport of inorganic cations/anions and amino acids/oligopeptides	2.82699
Coronavirus Pathogenesis Pathway	1.73776
Xenobiotic Metabolism CAR Signaling Pathway	1.91074
Apelin Liver Signaling Pathway	2.26785
Hematoma Resolution Signaling Pathway	1.54425
Cell Cycle Checkpoints	1.63824
Prostanoid Biosynthesis	1.3053
Hepatic Fibrosis / Hepatic Stellate Cell Activation	1.57503
TREM1 Signaling	1.6479
Interleukin-4 and Interleukin-13 signaling	1.70707
Role of IL-17A in Arthritis	1.75594
Pulmonary Healing Signaling Pathway	1.49752
Ovarian Cancer Signaling	2.26254
Carboxyterminal post-translational modifications of tubulin	2.24531
WNT/β-catenin Signaling	2.30942
Airway Inflammation in Asthma	1.50331
Serotonin Receptor Signaling	2.0931
Kinesins	1.624
Serotonin Degradation	2.29035
Erythropoietin Signaling Pathway	1.54099
Role of WNT/GSK-3β Signaling in the Pathogenesis of Influenza	2.66776
Interleukin-6 family signaling	1.97697
Cardiac conduction	1.30539
Pathogenesis of Multiple Sclerosis	1.39175
Xenobiotic Metabolism Signaling	1.62556
Synthesis of Prostaglandins (PG) and Thromboxanes (TX)	1.79648
Retinoic acid Mediated Apoptosis Signaling	2.83074
Estrogen-mediated S-phase Entry	1.8537
Cell Cycle Control of Chromosomal Replication	2.3795
POU5F1 (OCT4), SOX2, NANOG repress genes related to differentiation	1.3053
Thyroid Hormone Metabolism II (via Conjugation and/or Degradation)	1.74482
Class B/2 (Secretin family receptors)	2.06725
Regulation of the Epithelial-Mesenchymal Transition Pathway	2.25555
DDX58/IFIH1-mediated induction of interferon-alpha/beta	2.08502
Elastic fibre formation	1.66451
Synthesis of DNA	2.36595
Human Embryonic Stem Cell Pluripotency	2.13751
Axonal Guidance Signaling	1.44156
WNT ligand biogenesis and trafficking	2.64836
Caveolar-mediated Endocytosis Signaling	1.70439
Transcriptional Regulatory Network in Embryonic Stem Cells	2.1298
HOTAIR Regulatory Pathway	1.77111
Role of JAK family kinases in IL-6-type Cytokine Signaling	1.5936
Transcriptional regulation of testis differentiation	1.97453
Role of Tissue Factor in Cancer	1.6889
Polyamine Regulation in Colon Cancer	2.25275
BMP signaling pathway	1.30771
GABA receptor activation	1.65579
Salvage Pathways of Pyrimidine Deoxyribonucleotides	1.39175
Retinoate Biosynthesis I	1.70402
Bile Acid Biosynthesis, Neutral Pathway	1.71807
Pulmonary Fibrosis Idiopathic Signaling Pathway	1.75802
Class I MHC mediated antigen processing and presentation	1.68182
WNT/SHH Axonal Guidance Signaling Pathway	1.32372
Nucleotide catabolism	1.64028
HDR through Homologous Recombination (HRR) or Single Strand Annealing (SSA)	1.66154
Neurovascular Coupling Signaling Pathway	1.93159
TGF-β Signaling	1.58769
Activation of NMDA receptors and postsynaptic events	1.46666
Notch Signaling	1.3086
Endothelin-1 Signaling	1.57503
α-Adrenergic Signaling	1.33039
Apoptotic execution phase	1.38798
Signaling by NOTCH3	1.45118
Formation of Fibrin Clot (Clotting Cascade)	1.87559
Noradrenaline and Adrenaline Degradation	1.34465
UVA-Induced MAPK Signaling	1.5643
Dermatan Sulfate Biosynthesis (Late Stages)	1.45118
Endocannabinoid Neuronal Synapse Pathway	1.32372
Putrescine Degradation III	1.34881
Chondroitin Sulfate Biosynthesis (Late Stages)	1.35768
Coagulation System	1.4209
MIF-mediated Glucocorticoid Regulation	1.38205
Citrulline Biosynthesis	1.3053
Role of NANOG in Mammalian Embryonic Stem Cell Pluripotency	1.41426

## Sheet: table S4
ONTOLOGY	ID	Description	GeneRatio	BgRatio	RichFactor	FoldEnrichment	zScore	pvalue	p.adjust	qvalue	geneID	Count
BP	GO:0008544	epidermis development	18/299	387/18888	0.0465116	2.93817	4.88583	4.87463e-05	0.172416	0.159734	CYP26B1/MAFG/EREG/KRT74/MYCL/IFT172/LCE4A/WNT10B/SPRR1A/CFLAR/KRT7/OVOL2/KRT4/PTHLH/AKR1C3/INSR/FST/APCDD1	18
BP	GO:0010496	intercellular transport	3/299	10/18888	0.3	18.9512	7.20118	0.00043398	0.328049	0.30392	GJB6/ARC/EPHB2	3
BP	GO:0030216	keratinocyte differentiation	10/299	177/18888	0.0564972	3.56896	4.35496	0.000534684	0.328049	0.30392	CYP26B1/EREG/KRT74/LCE4A/SPRR1A/CFLAR/KRT7/OVOL2/KRT4/AKR1C3	10
BP	GO:0043588	skin development	14/299	318/18888	0.0440252	2.78109	4.06241	0.000578345	0.328049	0.30392	CYP26B1/EREG/KRT74/LCE4A/WNT10B/COL1A2/SPRR1A/CFLAR/KRT7/OVOL2/KRT4/AKR1C3/FST/APCDD1	14
BP	GO:0009913	epidermal cell differentiation	12/299	246/18888	0.0487805	3.08149	4.16759	0.000579203	0.328049	0.30392	CYP26B1/MAFG/EREG/KRT74/MYCL/LCE4A/SPRR1A/CFLAR/KRT7/OVOL2/KRT4/AKR1C3	12
BP	GO:0002026	regulation of the force of heart contraction	4/299	26/18888	0.153846	9.71855	5.64191	0.000698939	0.328049	0.30392	CAV1/SLC8A1/RYR2/EDN2	4
BP	GO:0010460	positive regulation of heart rate	4/299	26/18888	0.153846	9.71855	5.64191	0.000698939	0.328049	0.30392	SCN3B/EDN3/RYR2/EDN2	4
BP	GO:0003157	endocardium development	3/299	12/18888	0.25	15.7926	6.50085	0.000777139	0.328049	0.30392	NRG1/OVOL2/PROX1	3
BP	GO:0048839	inner ear development	10/299	196/18888	0.0510204	3.22299	3.96759	0.00117035	0.328049	0.30392	DLX6/MYCL/MKS1/CCNA2/GJB6/CALB1/PROX1/FGF9/EPHB2/IFT27	10
BP	GO:0003007	heart morphogenesis	12/299	269/18888	0.0446097	2.81802	3.80877	0.00125843	0.328049	0.30392	ALDH1A2/IFT172/MKS1/RYR2/NRG1/CLUAP1/OVOL2/APC/PROX1/BMP7/INSR/MESP2	12
BP	GO:0002027	regulation of heart rate	7/299	104/18888	0.0673077	4.25187	4.21739	0.00133255	0.328049	0.30392	SCN3B/CAV1/EDN3/SLC8A1/RYR2/KCNJ5/EDN2	7
BP	GO:0031000	response to caffeine	3/299	15/18888	0.2	12.6341	5.71673	0.00155167	0.328049	0.30392	ADORA2A/SLC8A1/RYR2	3
BP	GO:0010644	cell communication by electrical coupling	4/299	32/18888	0.125	7.89632	4.95173	0.00156046	0.328049	0.30392	CAV1/SLC8A1/RYR2/GJB6	4
BP	GO:0048384	retinoic acid receptor signaling pathway	4/299	32/18888	0.125	7.89632	4.95173	0.00156046	0.328049	0.30392	CYP26B1/ALDH1A2/AKR1C3/PPARG	4
BP	GO:0007611	learning or memory	12/299	278/18888	0.0431655	2.72679	3.67855	0.00166169	0.328049	0.30392	MAPT/GRIA1/FOSL1/PDE8B/ARC/CALB1/INSR/EPHB2/RAG1/ARMCX5-GPRASP2/CUX2/PRKN	12
BP	GO:0010038	response to metal ion	14/299	360/18888	0.0388889	2.45663	3.53896	0.00188649	0.328049	0.30392	MAPT/FIBIN/MAOB/CAV1/HMGCS2/ADCY7/GRIA1/MT4/DLG2/RYR2/AKR1C3/SLC25A12/PRKN/CD14	14
BP	GO:0006206	pyrimidine nucleobase metabolic process	3/299	16/18888	0.1875	11.8445	5.50363	0.0018875	0.328049	0.30392	DPYD/CTPS2/CDA	3
BP	GO:0016114	terpenoid biosynthetic process	3/299	16/18888	0.1875	11.8445	5.50363	0.0018875	0.328049	0.30392	ALDH1A2/HMGCS2/AKR1C3	3
BP	GO:0046135	pyrimidine nucleoside catabolic process	3/299	16/18888	0.1875	11.8445	5.50363	0.0018875	0.328049	0.30392	DPYD/CDA/APOBEC3F	3
BP	GO:0031424	keratinization	6/299	83/18888	0.0722892	4.56655	4.1299	0.00203603	0.328049	0.30392	CYP26B1/KRT74/LCE4A/SPRR1A/KRT7/KRT4	6
BP	GO:0060544	regulation of necroptotic process	4/299	35/18888	0.114286	7.21949	4.67076	0.00218922	0.328049	0.30392	CAV1/MIR22/CFLAR/PRKN	4
BP	GO:0086005	ventricular cardiac muscle cell action potential	4/299	35/18888	0.114286	7.21949	4.67076	0.00218922	0.328049	0.30392	SCN3B/CAV1/RYR2/KCNJ5	4
BP	GO:0086065	cell communication involved in cardiac conduction	5/299	58/18888	0.0862069	5.44574	4.30053	0.00221958	0.328049	0.30392	SCN3B/CAV1/SLC8A1/RYR2/KCNJ5	5
BP	GO:0061003	positive regulation of dendritic spine morphogenesis	3/299	17/18888	0.176471	11.1477	5.30867	0.00226529	0.328049	0.30392	EPHB2/ARMCX5-GPRASP2/CUX2	3
BP	GO:0051480	regulation of cytosolic calcium ion concentration	5/299	59/18888	0.0847458	5.35344	4.2475	0.00239423	0.328049	0.30392	CAV1/GRIA1/RYR2/CALB1/ERC2	5
BP	GO:0048864	stem cell development	6/299	86/18888	0.0697674	4.40725	4.01643	0.00243831	0.328049	0.30392	ALDH1A2/EDN3/NRG1/OVOL2/MSI2/BMP7	6
BP	GO:2000377	regulation of reactive oxygen species metabolic process	8/299	149/18888	0.0536913	3.39171	3.71721	0.0026091	0.328049	0.30392	BRCA1/MAPT/CFLAR/CD177/PID1/BMP7/AKR1C3/PRKN	8
BP	GO:0031076	embryonic camera-type eye development	4/299	37/18888	0.108108	6.82925	4.50127	0.0026939	0.328049	0.30392	ALDH1A2/IFT172/PROX1/BMP7	4
BP	GO:0045823	positive regulation of heart contraction	4/299	38/18888	0.105263	6.64953	4.42118	0.00297384	0.328049	0.30392	SCN3B/EDN3/RYR2/EDN2	4
BP	GO:0043583	ear development	10/299	223/18888	0.044843	2.83276	3.49167	0.0030213	0.328049	0.30392	DLX6/MYCL/MKS1/CCNA2/GJB6/CALB1/PROX1/FGF9/EPHB2/IFT27	10
BP	GO:0035720	intraciliary anterograde transport	3/299	19/18888	0.157895	9.9743	4.96355	0.00315342	0.328049	0.30392	IFT172/CLUAP1/IFT27	3
BP	GO:0086014	atrial cardiac muscle cell action potential	3/299	19/18888	0.157895	9.9743	4.96355	0.00315342	0.328049	0.30392	SCN3B/RYR2/KCNJ5	3
BP	GO:0086026	atrial cardiac muscle cell to AV node cell signaling	3/299	19/18888	0.157895	9.9743	4.96355	0.00315342	0.328049	0.30392	SCN3B/RYR2/KCNJ5	3
BP	GO:0086066	atrial cardiac muscle cell to AV node cell communication	3/299	19/18888	0.157895	9.9743	4.96355	0.00315342	0.328049	0.30392	SCN3B/RYR2/KCNJ5	3
BP	GO:1903524	positive regulation of blood circulation	4/299	39/18888	0.102564	6.47903	4.34391	0.00327301	0.330761	0.306432	SCN3B/EDN3/RYR2/EDN2	4
BP	GO:0007043	cell-cell junction assembly	8/299	156/18888	0.0512821	3.23952	3.56216	0.00345798	0.339746	0.314757	CDH11/CAV1/TLN2/JAM3/GJB6/APC/PARD6B/EPHB2	8
BP	GO:0062098	regulation of programmed necrotic cell death	4/299	40/18888	0.1	6.31706	4.26931	0.00359204	0.343379	0.318123	CAV1/MIR22/CFLAR/PRKN	4
BP	GO:0030282	bone mineralization	7/299	127/18888	0.0551181	3.48184	3.55907	0.00412585	0.353393	0.3274	SLC24A3/LOX/WNT10B/SLC8A1/COL1A2/PTHLH/BMP7	7
BP	GO:0060537	muscle tissue development	15/299	438/18888	0.0342466	2.16338	3.12427	0.0043938	0.353393	0.3274	CYP26B1/MYOM2/ALDH1A2/LOX/CAV1/WNT10B/SLC8A1/RYR2/NRG1/CFLAR/GJB6/PROX1/BMP7/FGF9/MRTFB	15
BP	GO:0006576	biogenic amine metabolic process	6/299	98/18888	0.0612245	3.86759	3.60957	0.0046661	0.353393	0.3274	AMD1/MAOB/SULT1A2/SAT1/RNF180/PRKN	6
BP	GO:0061001	regulation of dendritic spine morphogenesis	4/299	43/18888	0.0930233	5.87633	4.05993	0.00467433	0.353393	0.3274	ARC/EPHB2/ARMCX5-GPRASP2/CUX2	4
BP	GO:0001822	kidney development	12/299	319/18888	0.0376176	2.37632	3.1442	0.00506058	0.353393	0.3274	CYP26B1/ALDH1A2/HMGCS2/CXCR2/HELLS/CFLAR/GFRA1/CALB1/PROX1/BMP7/EPCAM/IFT27	12
BP	GO:0050792	regulation of viral process	8/299	168/18888	0.047619	3.00812	3.31574	0.00539465	0.353393	0.3274	LY6E/TRIM34/TMPRSS4/PROX1/APOBEC3F/TRIM14/LAMP3/IFIT5	8
BP	GO:0050890	cognition	12/299	322/18888	0.0372671	2.35418	3.10839	0.00544273	0.353393	0.3274	MAPT/GRIA1/FOSL1/PDE8B/ARC/CALB1/INSR/EPHB2/RAG1/ARMCX5-GPRASP2/CUX2/PRKN	12
BP	GO:0046058	cAMP metabolic process	3/299	23/18888	0.130435	8.23964	4.40597	0.00550064	0.353393	0.3274	ADCY7/PDE8B/PTHLH	3
BP	GO:0050678	regulation of epithelial cell proliferation	14/299	407/18888	0.034398	2.17294	3.0339	0.00561774	0.353393	0.3274	DLX6/EREG/ALDH1A2/IFT172/CAV1/WNT10B/MIR22/F3/CFLAR/OVOL2/KRT4/PROX1/FGF9/PPARG	14
BP	GO:0061383	trabecula morphogenesis	4/299	46/18888	0.0869565	5.49309	3.86946	0.00595666	0.353393	0.3274	WNT10B/NRG1/OVOL2/BMP7	4
BP	GO:0055074	calcium ion homeostasis	12/299	326/18888	0.0368098	2.3253	3.06125	0.00598764	0.353393	0.3274	SLC24A3/HERPUD1/CAV1/THADA/EDN3/GRIA1/SLC8A1/RYR2/CALB1/EDN2/FAM20A/ERC2	12
BP	GO:0006213	pyrimidine nucleoside metabolic process	3/299	24/18888	0.125	7.89632	4.28741	0.00621368	0.353393	0.3274	DPYD/CDA/APOBEC3F	3
BP	GO:0070841	inclusion body assembly	3/299	24/18888	0.125	7.89632	4.28741	0.00621368	0.353393	0.3274	MAPT/PRKN/CLU	3
BP	GO:1900407	regulation of cellular response to oxidative stress	3/299	24/18888	0.125	7.89632	4.28741	0.00621368	0.353393	0.3274	BMP7/FUT8/PRKN	3
BP	GO:0072001	renal system development	12/299	329/18888	0.0364742	2.30409	3.02635	0.00642404	0.353393	0.3274	CYP26B1/ALDH1A2/HMGCS2/CXCR2/HELLS/CFLAR/GFRA1/CALB1/PROX1/BMP7/EPCAM/IFT27	12
BP	GO:1900271	regulation of long-term synaptic potentiation	4/299	47/18888	0.0851064	5.37622	3.80965	0.00643117	0.353393	0.3274	ADORA2A/ARC/CALB1/EPHB2	4
BP	GO:0098534	centriole assembly	4/299	48/18888	0.0833333	5.26421	3.75153	0.00693009	0.353393	0.3274	BRCA1/CCDC57/CCDC61/ALMS1	4
BP	GO:0009164	nucleoside catabolic process	3/299	25/18888	0.12	7.58047	4.17552	0.00697935	0.353393	0.3274	DPYD/CDA/APOBEC3F	3
BP	GO:0086064	cell communication by electrical coupling involved in cardiac conduction	3/299	25/18888	0.12	7.58047	4.17552	0.00697935	0.353393	0.3274	CAV1/SLC8A1/RYR2	3
BP	GO:0045216	cell-cell junction organization	9/299	213/18888	0.0422535	2.66918	3.10707	0.00701854	0.353393	0.3274	CDH11/CAV1/TLN2/JAM3/CD177/GJB6/APC/PARD6B/EPHB2	9
BP	GO:0051348	negative regulation of transferase activity	9/299	213/18888	0.0422535	2.66918	3.10707	0.00701854	0.353393	0.3274	MAPT/CAV1/SLC8A1/PIF1/APC/EPHB2/PAQR3/PPARG/PRKN	9
BP	GO:0070266	necroptotic process	4/299	49/18888	0.0816327	5.15678	3.69501	0.00745393	0.353393	0.3274	CAV1/MIR22/CFLAR/PRKN	4
BP	GO:1901800	positive regulation of proteasomal protein catabolic process	6/299	109/18888	0.0550459	3.47728	3.28958	0.00777787	0.353393	0.3274	HERPUD1/DET1/CAV1/RNF180/PRKN/CLU	6
BP	GO:0006063	uronic acid metabolic process	3/299	26/18888	0.115385	7.28891	4.06965	0.00779853	0.353393	0.3274	UGT1A5/UGT1A4/XYLB	3
BP	GO:0014829	vascular associated smooth muscle contraction	3/299	26/18888	0.115385	7.28891	4.06965	0.00779853	0.353393	0.3274	EDN3/SLC8A1/EDN2	3
BP	GO:0019585	glucuronate metabolic process	3/299	26/18888	0.115385	7.28891	4.06965	0.00779853	0.353393	0.3274	UGT1A5/UGT1A4/XYLB	3
BP	GO:0048596	embryonic camera-type eye morphogenesis	3/299	26/18888	0.115385	7.28891	4.06965	0.00779853	0.353393	0.3274	IFT172/PROX1/BMP7	3
BP	GO:1903900	regulation of viral life cycle	7/299	143/18888	0.048951	3.09227	3.18516	0.00780601	0.353393	0.3274	LY6E/TRIM34/TMPRSS4/PROX1/APOBEC3F/LAMP3/IFIT5	7
BP	GO:0031214	biomineral tissue development	8/299	180/18888	0.0444444	2.80758	3.09036	0.00806748	0.353393	0.3274	SLC24A3/LOX/WNT10B/SLC8A1/COL1A2/PTHLH/BMP7/FAM20A	8
BP	GO:0033673	negative regulation of kinase activity	8/299	182/18888	0.043956	2.77673	3.05461	0.00859529	0.353393	0.3274	MAPT/CAV1/SLC8A1/APC/EPHB2/PAQR3/PPARG/PRKN	8
BP	GO:0014032	neural crest cell development	5/299	80/18888	0.0625	3.94816	3.3513	0.00879586	0.353393	0.3274	ALDH1A2/EDN3/NRG1/OVOL2/BMP7	5
BP	GO:0006874	intracellular calcium ion homeostasis	11/299	302/18888	0.0364238	2.30091	2.89034	0.00897451	0.353393	0.3274	SLC24A3/HERPUD1/CAV1/THADA/EDN3/GRIA1/SLC8A1/RYR2/CALB1/EDN2/ERC2	11
BP	GO:0010823	negative regulation of mitochondrion organization	4/299	52/18888	0.0769231	4.85927	3.53429	0.00917995	0.353393	0.3274	MAPT/PPARG/PRKN/CLU	4
BP	GO:0062014	negative regulation of small molecule metabolic process	6/299	113/18888	0.0530973	3.35419	3.18332	0.00921255	0.353393	0.3274	BRCA1/CDA/PID1/PROX1/AKR1C3/SLC22A13	6
BP	GO:0097061	dendritic spine organization	5/299	81/18888	0.0617284	3.89942	3.31652	0.0092563	0.353393	0.3274	ARC/INSR/EPHB2/ARMCX5-GPRASP2/CUX2	5
BP	GO:0060402	calcium ion transport into cytosol	3/299	28/18888	0.107143	6.76828	3.87385	0.00960065	0.353393	0.3274	CAV1/SLC8A1/RYR2	3
BP	GO:0035148	tube formation	7/299	149/18888	0.0469799	2.96774	3.05828	0.00967357	0.353393	0.3274	MIR210/IFT172/MKS1/CLUAP1/OVOL2/PROX1/BMP7	7
BP	GO:0006486	protein glycosylation	9/299	225/18888	0.04	2.52682	2.92199	0.0098628	0.353393	0.3274	DERL3/GALNT10/XXYLT1/GALNT18/ALG10B/B3GNT5/ACER2/FUT8/ST6GALNAC1	9
BP	GO:0043413	macromolecule glycosylation	9/299	225/18888	0.04	2.52682	2.92199	0.0098628	0.353393	0.3274	DERL3/GALNT10/XXYLT1/GALNT18/ALG10B/B3GNT5/ACER2/FUT8/ST6GALNAC1	9
BP	GO:0014706	striated muscle tissue development	10/299	265/18888	0.0377358	2.3838	2.87713	0.00987636	0.353393	0.3274	ALDH1A2/LOX/SLC8A1/RYR2/NRG1/GJB6/PROX1/BMP7/FGF9/MRTFB	10
BP	GO:0050673	epithelial cell proliferation	15/299	482/18888	0.0311203	1.96589	2.72433	0.0102107	0.353393	0.3274	DLX6/EREG/ALDH1A2/IFT172/CAV1/WNT10B/MIR22/F3/CFLAR/OVOL2/KRT4/PROX1/FGF9/FST/PPARG	15
BP	GO:0001514	selenocysteine incorporation	2/299	10/18888	0.2	12.6341	4.66707	0.0103348	0.353393	0.3274	EEFSEC/SEPSECS	2
BP	GO:0006451	translational readthrough	2/299	10/18888	0.2	12.6341	4.66707	0.0103348	0.353393	0.3274	EEFSEC/SEPSECS	2
BP	GO:0008300	isoprenoid catabolic process	2/299	10/18888	0.2	12.6341	4.66707	0.0103348	0.353393	0.3274	CYP26B1/AKR1C3	2
BP	GO:0014866	skeletal myofibril assembly	2/299	10/18888	0.2	12.6341	4.66707	0.0103348	0.353393	0.3274	CFLAR/PROX1	2
BP	GO:0016102	diterpenoid biosynthetic process	2/299	10/18888	0.2	12.6341	4.66707	0.0103348	0.353393	0.3274	ALDH1A2/AKR1C3	2
BP	GO:0038130	ERBB4 signaling pathway	2/299	10/18888	0.2	12.6341	4.66707	0.0103348	0.353393	0.3274	EREG/NRG1	2
BP	GO:0070344	regulation of fat cell proliferation	2/299	10/18888	0.2	12.6341	4.66707	0.0103348	0.353393	0.3274	PID1/FTO	2
BP	GO:0099566	regulation of postsynaptic cytosolic calcium ion concentration	2/299	10/18888	0.2	12.6341	4.66707	0.0103348	0.353393	0.3274	GRIA1/CALB1	2
BP	GO:2000822	regulation of behavioral fear response	2/299	10/18888	0.2	12.6341	4.66707	0.0103348	0.353393	0.3274	EPHB2/RAG1	2
BP	GO:0043434	response to peptide hormone	14/299	438/18888	0.0319635	2.01915	2.73695	0.0103621	0.353393	0.3274	EREG/ACVR1C/CAV1/PTPRE/HSD11B2/HMGCS2/GRIA1/CCNA2/CFLAR/PID1/APC/BMP7/INSR/PPARG	14
BP	GO:0048146	positive regulation of fibroblast proliferation	4/299	54/18888	0.0740741	4.6793	3.43384	0.010464	0.353393	0.3274	EREG/CCNA2/S100A6/RNASEH2B	4
BP	GO:0008299	isoprenoid biosynthetic process	3/299	29/18888	0.103448	6.53489	3.78301	0.010585	0.353393	0.3274	ALDH1A2/HMGCS2/AKR1C3	3
BP	GO:0034656	nucleobase-containing small molecule catabolic process	3/299	29/18888	0.103448	6.53489	3.78301	0.010585	0.353393	0.3274	DPYD/CDA/APOBEC3F	3
BP	GO:0061136	regulation of proteasomal protein catabolic process	8/299	189/18888	0.042328	2.67389	2.93317	0.0106477	0.353393	0.3274	HERPUD1/DET1/CAV1/WNT10B/RNF180/LAMP3/PRKN/CLU	8
BP	GO:0086001	cardiac muscle cell action potential	5/299	84/18888	0.0595238	3.76015	3.21541	0.0107368	0.353393	0.3274	SCN3B/CAV1/SLC8A1/RYR2/KCNJ5	5
BP	GO:0007612	learning	7/299	153/18888	0.0457516	2.89016	2.97718	0.0110877	0.353393	0.3274	FOSL1/PDE8B/ARC/INSR/EPHB2/RAG1/PRKN	7
BP	GO:0009308	amine metabolic process	6/299	118/18888	0.0508475	3.21206	3.057	0.0112601	0.353393	0.3274	AMD1/MAOB/SULT1A2/SAT1/RNF180/PRKN	6
BP	GO:0034767	positive regulation of monoatomic ion transmembrane transport	7/299	154/18888	0.0454545	2.87139	2.95732	0.0114635	0.353393	0.3274	MIR210/CAV1/EDN3/RYR2/ALG10B/EPHB2/KCNN4	7
BP	GO:0034762	regulation of transmembrane transport	15/299	489/18888	0.0306748	1.93775	2.6646	0.0115336	0.353393	0.3274	SCN3B/MIR210/PEA15/CAV1/EDN3/SLC8A1/RYR2/ALG10B/PID1/SLC43A2/KCNJ5/INSR/EPHB2/KCNN4/SHISA9	15
BP	GO:0090140	regulation of mitochondrial fission	3/299	30/18888	0.1	6.31706	3.69635	0.0116256	0.353393	0.3274	MAPT/PPARG/PRKN	3
BP	GO:0006584	catecholamine metabolic process	4/299	56/18888	0.0714286	4.51218	3.3382	0.0118588	0.353393	0.3274	MAOB/SULT1A2/RNF180/PRKN	4
BP	GO:0009712	catechol-containing compound metabolic process	4/299	56/18888	0.0714286	4.51218	3.3382	0.0118588	0.353393	0.3274	MAOB/SULT1A2/RNF180/PRKN	4
BP	GO:0052372	modulation by symbiont of entry into host	4/299	56/18888	0.0714286	4.51218	3.3382	0.0118588	0.353393	0.3274	LY6E/CAV1/TRIM34/TMPRSS4	4
BP	GO:0042391	regulation of membrane potential	14/299	446/18888	0.0313901	1.98293	2.66426	0.0119913	0.353393	0.3274	GABRB3/MAPT/ADORA2A/SCN3B/CAV1/GRIA1/KCNQ5/SLC8A1/RYR2/PID1/KCNJ5/CUX2/KCNN4/PRKN	14
BP	GO:0008406	gonad development	9/299	233/18888	0.0386266	2.44006	2.80512	0.0121928	0.353393	0.3274	AGO4/EREG/DMC1/SCAPER/GFRA1/FGF9/AKR1C3/INSR/FST	9
BP	GO:0031960	response to corticosteroid	7/299	156/18888	0.0448718	2.83458	2.91807	0.0122426	0.353393	0.3274	FIBIN/MAOB/HSD11B2/HMGCS2/FOSL1/CFLAR/AKR1C3	7
BP	GO:0007614	short-term memory	2/299	11/18888	0.181818	11.4856	4.41175	0.0125003	0.353393	0.3274	CALB1/CUX2	2
BP	GO:0034776	response to histamine	2/299	11/18888	0.181818	11.4856	4.41175	0.0125003	0.353393	0.3274	GABRB3/RAB44	2
BP	GO:0071313	cellular response to caffeine	2/299	11/18888	0.181818	11.4856	4.41175	0.0125003	0.353393	0.3274	SLC8A1/RYR2	2
BP	GO:0072124	regulation of glomerular mesangial cell proliferation	2/299	11/18888	0.181818	11.4856	4.41175	0.0125003	0.353393	0.3274	CFLAR/BMP7	2
BP	GO:0086070	SA node cell to atrial cardiac muscle cell communication	2/299	11/18888	0.181818	11.4856	4.41175	0.0125003	0.353393	0.3274	SCN3B/RYR2	2
BP	GO:1903365	regulation of fear response	2/299	11/18888	0.181818	11.4856	4.41175	0.0125003	0.353393	0.3274	EPHB2/RAG1	2
BP	GO:0060997	dendritic spine morphogenesis	4/299	57/18888	0.0701754	4.43302	3.29205	0.0125988	0.353393	0.3274	ARC/EPHB2/ARMCX5-GPRASP2/CUX2	4
BP	GO:0090322	regulation of superoxide metabolic process	3/299	31/18888	0.0967742	6.11328	3.61354	0.0127231	0.353393	0.3274	MAPT/CD177/BMP7	3
BP	GO:1902042	negative regulation of extrinsic apoptotic signaling pathway via death domain receptors	3/299	31/18888	0.0967742	6.11328	3.61354	0.0127231	0.353393	0.3274	BRCA1/PEA15/CFLAR	3
BP	GO:0021915	neural tube development	7/299	158/18888	0.0443038	2.7987	2.87943	0.0130592	0.353393	0.3274	ALDH1A2/IFT172/MKS1/CLUAP1/OVOL2/PROX1/BMP7	7
BP	GO:0030326	embryonic limb morphogenesis	6/299	122/18888	0.0491803	3.10675	2.96071	0.0131149	0.353393	0.3274	CYP26B1/DLX6/ALDH1A2/MKS1/BMP7/FGF9	6
BP	GO:0035113	embryonic appendage morphogenesis	6/299	122/18888	0.0491803	3.10675	2.96071	0.0131149	0.353393	0.3274	CYP26B1/DLX6/ALDH1A2/MKS1/BMP7/FGF9	6
BP	GO:0034329	cell junction assembly	14/299	453/18888	0.0309051	1.95229	2.60187	0.0135747	0.353393	0.3274	GABRB3/CDH11/CAV1/GRIA1/TLN2/AMIGO2/JAM3/GJB6/APC/PARD6B/EPHB2/ARMCX5-GPRASP2/CUX2/PCDHB4	14
BP	GO:0045137	development of primary sexual characteristics	9/299	238/18888	0.0378151	2.3888	2.73451	0.013844	0.353393	0.3274	AGO4/EREG/DMC1/SCAPER/GFRA1/FGF9/AKR1C3/INSR/FST	9
BP	GO:0072593	reactive oxygen species metabolic process	9/299	238/18888	0.0378151	2.3888	2.73451	0.013844	0.353393	0.3274	BRCA1/MAPT/MAOB/CFLAR/CD177/PID1/BMP7/AKR1C3/PRKN	9
BP	GO:0009218	pyrimidine ribonucleotide metabolic process	3/299	32/18888	0.09375	5.92224	3.53429	0.0138779	0.353393	0.3274	DPYD/CTPS2/CDA	3
BP	GO:0060292	long-term synaptic depression	3/299	32/18888	0.09375	5.92224	3.53429	0.0138779	0.353393	0.3274	MAPT/GRIA1/ARC	3
BP	GO:0061384	heart trabecula morphogenesis	3/299	32/18888	0.09375	5.92224	3.53429	0.0138779	0.353393	0.3274	NRG1/OVOL2/BMP7	3
BP	GO:0043616	keratinocyte proliferation	4/299	59/18888	0.0677966	4.28275	3.20287	0.0141657	0.353393	0.3274	EREG/IFT172/OVOL2/FST	4
BP	GO:0048145	regulation of fibroblast proliferation	5/299	90/18888	0.0555556	3.50948	3.02648	0.0141671	0.353393	0.3274	EREG/CAV1/CCNA2/S100A6/RNASEH2B	5
BP	GO:0009101	glycoprotein biosynthetic process	11/299	324/18888	0.0339506	2.14468	2.63578	0.0145731	0.353393	0.3274	DERL3/HS3ST2/GALNT10/XXYLT1/GALNT18/ALG10B/B3GNT5/ACER2/CHST7/FUT8/ST6GALNAC1	11
BP	GO:0010660	regulation of muscle cell apoptotic process	5/299	91/18888	0.0549451	3.47091	2.99656	0.0148025	0.353393	0.3274	MIR210/CXCR2/CFLAR/BMP7/PPARG	5
BP	GO:0000727	double-strand break repair via break-induced replication	2/299	12/18888	0.166667	10.5284	4.18741	0.0148449	0.353393	0.3274	MCM3/MCM5	2
BP	GO:0001547	antral ovarian follicle growth	2/299	12/18888	0.166667	10.5284	4.18741	0.0148449	0.353393	0.3274	EREG/SCAPER	2
BP	GO:0006216	cytidine catabolic process	2/299	12/18888	0.166667	10.5284	4.18741	0.0148449	0.353393	0.3274	CDA/APOBEC3F	2
BP	GO:0007494	midgut development	2/299	12/18888	0.166667	10.5284	4.18741	0.0148449	0.353393	0.3274	ALDH1A2/HMGCS2	2
BP	GO:0009972	cytidine deamination	2/299	12/18888	0.166667	10.5284	4.18741	0.0148449	0.353393	0.3274	CDA/APOBEC3F	2
BP	GO:0010635	regulation of mitochondrial fusion	2/299	12/18888	0.166667	10.5284	4.18741	0.0148449	0.353393	0.3274	PID1/PRKN	2
BP	GO:0032351	negative regulation of hormone metabolic process	2/299	12/18888	0.166667	10.5284	4.18741	0.0148449	0.353393	0.3274	PDE8B/AKR1C3	2
BP	GO:0033629	negative regulation of cell adhesion mediated by integrin	2/299	12/18888	0.166667	10.5284	4.18741	0.0148449	0.353393	0.3274	JAM3/ACER2	2
BP	GO:0046087	cytidine metabolic process	2/299	12/18888	0.166667	10.5284	4.18741	0.0148449	0.353393	0.3274	CDA/APOBEC3F	2
BP	GO:0051798	positive regulation of hair follicle development	2/299	12/18888	0.166667	10.5284	4.18741	0.0148449	0.353393	0.3274	WNT10B/FST	2
BP	GO:0060049	regulation of protein glycosylation	2/299	12/18888	0.166667	10.5284	4.18741	0.0148449	0.353393	0.3274	ALG10B/ACER2	2
BP	GO:0070327	thyroid hormone transport	2/299	12/18888	0.166667	10.5284	4.18741	0.0148449	0.353393	0.3274	SLCO4A1/SLC16A10	2
BP	GO:0072110	glomerular mesangial cell proliferation	2/299	12/18888	0.166667	10.5284	4.18741	0.0148449	0.353393	0.3274	CFLAR/BMP7	2
BP	GO:0098911	regulation of ventricular cardiac muscle cell action potential	2/299	12/18888	0.166667	10.5284	4.18741	0.0148449	0.353393	0.3274	CAV1/RYR2	2
BP	GO:0002274	myeloid leukocyte activation	9/299	241/18888	0.0373444	2.35907	2.69298	0.014911	0.353393	0.3274	MAPT/TMEM229B/RAB44/CXCR2/CD177/IL13RA2/IRF4/EDN2/CLU	9
BP	GO:0070085	glycosylation	9/299	241/18888	0.0373444	2.35907	2.69298	0.014911	0.353393	0.3274	DERL3/GALNT10/XXYLT1/GALNT18/ALG10B/B3GNT5/ACER2/FUT8/ST6GALNAC1	9
BP	GO:0097300	programmed necrotic cell death	4/299	60/18888	0.0666667	4.21137	3.15975	0.0149933	0.353393	0.3274	CAV1/MIR22/CFLAR/PRKN	4
BP	GO:0042573	retinoic acid metabolic process	3/299	33/18888	0.0909091	5.74278	3.45832	0.0150903	0.353393	0.3274	CYP26B1/ALDH1A2/AKR1C3	3
BP	GO:0048566	embryonic digestive tract development	3/299	33/18888	0.0909091	5.74278	3.45832	0.0150903	0.353393	0.3274	ALDH1A2/OVOL2/FGF9	3
BP	GO:1902882	regulation of response to oxidative stress	3/299	33/18888	0.0909091	5.74278	3.45832	0.0150903	0.353393	0.3274	BMP7/FUT8/PRKN	3
BP	GO:0007613	memory	6/299	126/18888	0.047619	3.00812	2.8683	0.0151738	0.353393	0.3274	MAPT/GRIA1/ARC/CALB1/INSR/CUX2	6
BP	GO:0106027	neuron projection organization	5/299	92/18888	0.0543478	3.43318	2.96705	0.0154567	0.353393	0.3274	ARC/INSR/EPHB2/ARMCX5-GPRASP2/CUX2	5
BP	GO:0003206	cardiac chamber morphogenesis	6/299	127/18888	0.0472441	2.98444	2.84577	0.0157217	0.353393	0.3274	MKS1/RYR2/NRG1/OVOL2/PROX1/BMP7	6
BP	GO:0007584	response to nutrient	7/299	164/18888	0.0426829	2.6963	2.76704	0.0157434	0.353393	0.3274	CYP26B1/ALDH1A2/HMGCS2/BMP7/AKR1C3/HLCS/PPARG	7
BP	GO:0086002	cardiac muscle cell action potential involved in contraction	4/299	61/18888	0.0655738	4.14233	3.11757	0.0158509	0.353393	0.3274	SCN3B/CAV1/RYR2/KCNJ5	4
BP	GO:0014033	neural crest cell differentiation	5/299	93/18888	0.0537634	3.39627	2.93795	0.01613	0.353393	0.3274	ALDH1A2/EDN3/NRG1/OVOL2/BMP7	5
BP	GO:0048525	negative regulation of viral process	5/299	93/18888	0.0537634	3.39627	2.93795	0.01613	0.353393	0.3274	LY6E/PROX1/APOBEC3F/TRIM14/IFIT5	5
BP	GO:0044282	small molecule catabolic process	12/299	373/18888	0.0321716	2.0323	2.5538	0.0161849	0.353393	0.3274	CYP26B1/QPRT/GLS/MIR210/DPYD/AMACR/SULT1A2/CDA/AKR1C3/APOBEC3F/XYLB/FUT8	12
BP	GO:0009112	nucleobase metabolic process	3/299	34/18888	0.0882353	5.57387	3.38541	0.0163607	0.353393	0.3274	DPYD/CTPS2/CDA	3
BP	GO:0050775	positive regulation of dendrite morphogenesis	3/299	34/18888	0.0882353	5.57387	3.38541	0.0163607	0.353393	0.3274	EPHB2/ARMCX5-GPRASP2/CUX2	3
BP	GO:0086019	cell-cell signaling involved in cardiac conduction	3/299	34/18888	0.0882353	5.57387	3.38541	0.0163607	0.353393	0.3274	SCN3B/RYR2/KCNJ5	3
BP	GO:0090022	regulation of neutrophil chemotaxis	3/299	34/18888	0.0882353	5.57387	3.38541	0.0163607	0.353393	0.3274	CXCR2/JAM3/CAMK1D	3
BP	GO:1901658	glycosyl compound catabolic process	3/299	34/18888	0.0882353	5.57387	3.38541	0.0163607	0.353393	0.3274	DPYD/CDA/APOBEC3F	3
BP	GO:0045732	positive regulation of protein catabolic process	8/299	205/18888	0.0390244	2.46519	2.67508	0.0166739	0.353393	0.3274	HERPUD1/ASB5/DET1/CAV1/APC/RNF180/PRKN/CLU	8
BP	GO:0062012	regulation of small molecule metabolic process	11/299	331/18888	0.0332326	2.09932	2.55903	0.0168154	0.353393	0.3274	BRCA1/MIR210/CAV1/CDA/PID1/PROX1/AKR1C3/INSR/PPARG/PRKN/SLC22A13	11
BP	GO:0061448	connective tissue development	10/299	288/18888	0.0347222	2.19342	2.58835	0.0168386	0.353393	0.3274	CHADL/LOX/WNT10B/HMGCS2/CFLAR/PTHLH/BMP7/FGF9/PPARG/FTO	10
BP	GO:1990266	neutrophil migration	6/299	129/18888	0.0465116	2.93817	2.80137	0.0168581	0.353393	0.3274	EDN3/CXCR2/JAM3/CAMK1D/CD177/EDN2	6
BP	GO:0006596	polyamine biosynthetic process	2/299	13/18888	0.153846	9.71855	3.98806	0.0173625	0.353393	0.3274	AMD1/SAT1	2
BP	GO:0018158	protein oxidation	2/299	13/18888	0.153846	9.71855	3.98806	0.0173625	0.353393	0.3274	TRABD2B/LOX	2
BP	GO:0014020	primary neural tube formation	5/299	95/18888	0.0526316	3.32477	2.88093	0.0175345	0.353393	0.3274	IFT172/MKS1/CLUAP1/OVOL2/BMP7	5
BP	GO:0043279	response to alkaloid	5/299	95/18888	0.0526316	3.32477	2.88093	0.0175345	0.353393	0.3274	ADORA2A/GRIA1/SLC8A1/CCNA2/RYR2	5
BP	GO:0051965	positive regulation of synapse assembly	4/299	63/18888	0.0634921	4.01083	3.03583	0.017657	0.353393	0.3274	AMIGO2/EPHB2/ARMCX5-GPRASP2/CUX2	4
BP	GO:0048048	embryonic eye morphogenesis	3/299	35/18888	0.0857143	5.41462	3.31533	0.0176892	0.353393	0.3274	IFT172/PROX1/BMP7	3
BP	GO:0071398	cellular response to fatty acid	3/299	35/18888	0.0857143	5.41462	3.31533	0.0176892	0.353393	0.3274	HMGCS2/PID1/AKR1C3	3
BP	GO:0007156	homophilic cell adhesion via plasma membrane adhesion molecules	7/299	168/18888	0.0416667	2.63211	2.69488	0.0177372	0.353393	0.3274	CDH11/AMIGO2/PCDHGA12/PCDHGB7/CDH16/HMCN2/PCDHB4	7
BP	GO:0045936	negative regulation of phosphate metabolic process	12/299	378/18888	0.031746	2.00541	2.50425	0.017771	0.353393	0.3274	MAPT/CDKN2C/CAV1/SLC8A1/YWHAB/CDA/PID1/APC/EPHB2/PAQR3/PPARG/PRKN	12
BP	GO:0046394	carboxylic acid biosynthetic process	11/299	334/18888	0.0329341	2.08047	2.52671	0.0178517	0.353393	0.3274	BRCA1/SUCLA2/GLS/ALDH1A2/FADS6/MGLL/DPYD/AMACR/PROX1/AKR1C3/EDN2	11
BP	GO:1903052	positive regulation of proteolysis involved in protein catabolic process	6/299	131/18888	0.0458015	2.89331	2.75781	0.0180499	0.353393	0.3274	HERPUD1/DET1/CAV1/RNF180/PRKN/CLU	6
BP	GO:0045859	regulation of protein kinase activity	14/299	470/18888	0.0297872	1.88168	2.45486	0.0180943	0.353393	0.3274	STRADA/EREG/CDKN2C/CAV1/EDN3/SLC8A1/CCNA2/NRG1/APC/PROX1/INSR/EPHB2/PAQR3/PPARG	14
BP	GO:0010563	negative regulation of phosphorus metabolic process	12/299	379/18888	0.0316623	2.00012	2.49443	0.0181018	0.353393	0.3274	MAPT/CDKN2C/CAV1/SLC8A1/YWHAB/CDA/PID1/APC/EPHB2/PAQR3/PPARG/PRKN	12
BP	GO:1902904	negative regulation of supramolecular fiber organization	7/299	169/18888	0.0414201	2.61653	2.67717	0.0182622	0.353393	0.3274	CHADL/KANK3/APC/PRKN/CLU/ARHGAP28/ATXN7	7
BP	GO:0072091	regulation of stem cell proliferation	5/299	96/18888	0.0520833	3.29013	2.85298	0.0182662	0.353393	0.3274	CDKN2C/WNT10B/OVOL2/FGF9/EPCAM	5
BP	GO:0045862	positive regulation of proteolysis	11/299	336/18888	0.0327381	2.06808	2.50535	0.0185685	0.353393	0.3274	MAPT/HERPUD1/ACVR1C/DET1/CAV1/F3/RNF180/ACER2/PPARG/PRKN/CLU	11
BP	GO:0016053	organic acid biosynthetic process	11/299	337/18888	0.0326409	2.06195	2.49473	0.0189349	0.353393	0.3274	BRCA1/SUCLA2/GLS/ALDH1A2/FADS6/MGLL/DPYD/AMACR/PROX1/AKR1C3/EDN2	11
BP	GO:0010770	positive regulation of cell morphogenesis	3/299	36/18888	0.0833333	5.26421	3.24788	0.0190762	0.353393	0.3274	EPHB2/ARMCX5-GPRASP2/CUX2	3
BP	GO:0030856	regulation of epithelial cell differentiation	7/299	171/18888	0.0409357	2.58593	2.64212	0.0193448	0.353393	0.3274	MAFG/MYCL/CAV1/WNT10B/OVOL2/BMP7/FST	7
BP	GO:0043270	positive regulation of monoatomic ion transport	8/299	211/18888	0.0379147	2.39509	2.58452	0.0194679	0.353393	0.3274	SCN3B/MIR210/CAV1/EDN3/RYR2/ALG10B/EPHB2/KCNN4	8
BP	GO:0043903	regulation of biological process involved in symbiotic interaction	4/299	65/18888	0.0615385	3.88742	2.95741	0.0195863	0.353393	0.3274	LY6E/CAV1/TRIM34/TMPRSS4	4
BP	GO:0010657	muscle cell apoptotic process	5/299	98/18888	0.0510204	3.22299	2.79818	0.0197893	0.353393	0.3274	MIR210/CXCR2/CFLAR/BMP7/PPARG	5
BP	GO:0051384	response to glucocorticoid	6/299	134/18888	0.0447761	2.82853	2.694	0.019944	0.353393	0.3274	FIBIN/MAOB/HSD11B2/HMGCS2/FOSL1/CFLAR	6
BP	GO:0030238	male sex determination	2/299	14/18888	0.142857	9.02437	3.80918	0.0200469	0.353393	0.3274	FGF9/INSR	2
BP	GO:0046131	pyrimidine ribonucleoside metabolic process	2/299	14/18888	0.142857	9.02437	3.80918	0.0200469	0.353393	0.3274	CDA/APOBEC3F	2
BP	GO:0046133	pyrimidine ribonucleoside catabolic process	2/299	14/18888	0.142857	9.02437	3.80918	0.0200469	0.353393	0.3274	CDA/APOBEC3F	2
BP	GO:0060330	regulation of response to type II interferon	2/299	14/18888	0.142857	9.02437	3.80918	0.0200469	0.353393	0.3274	NLRC5/PPARG	2
BP	GO:0060334	regulation of type II interferon-mediated signaling pathway	2/299	14/18888	0.142857	9.02437	3.80918	0.0200469	0.353393	0.3274	NLRC5/PPARG	2
BP	GO:0071415	cellular response to purine-containing compound	2/299	14/18888	0.142857	9.02437	3.80918	0.0200469	0.353393	0.3274	SLC8A1/RYR2	2
BP	GO:0085020	protein K6-linked ubiquitination	2/299	14/18888	0.142857	9.02437	3.80918	0.0200469	0.353393	0.3274	BRCA1/PRKN	2
BP	GO:1900452	regulation of long-term synaptic depression	2/299	14/18888	0.142857	9.02437	3.80918	0.0200469	0.353393	0.3274	MAPT/ARC	2
BP	GO:1903845	negative regulation of cellular response to transforming growth factor beta stimulus	2/299	14/18888	0.142857	9.02437	3.80918	0.0200469	0.353393	0.3274	CFLAR/PPARG	2
BP	GO:0048562	embryonic organ morphogenesis	10/299	297/18888	0.03367	2.12696	2.48269	0.0203734	0.353393	0.3274	DLX6/IFT172/RYR2/CLUAP1/GJB6/OVOL2/PROX1/BMP7/FGF9/EPHB2	10
BP	GO:0034764	positive regulation of transmembrane transport	8/299	213/18888	0.0375587	2.3726	2.55502	0.0204693	0.353393	0.3274	MIR210/CAV1/EDN3/RYR2/ALG10B/INSR/EPHB2/KCNN4	8
BP	GO:0050680	negative regulation of epithelial cell proliferation	7/299	173/18888	0.0404624	2.55603	2.60757	0.0204715	0.353393	0.3274	EREG/IFT172/CAV1/WNT10B/MIR22/KRT4/PPARG	7
BP	GO:0051048	negative regulation of secretion	7/299	173/18888	0.0404624	2.55603	2.60757	0.0204715	0.353393	0.3274	MAOB/ACVR1C/NRG1/PDE8B/IL13RA2/IL11/PRKN	7
BP	GO:0006270	DNA replication initiation	3/299	37/18888	0.0810811	5.12194	3.18291	0.0205217	0.353393	0.3274	MCM3/PRIM2/MCM5	3
BP	GO:0072529	pyrimidine-containing compound catabolic process	3/299	37/18888	0.0810811	5.12194	3.18291	0.0205217	0.353393	0.3274	DPYD/CDA/APOBEC3F	3
BP	GO:1901381	positive regulation of potassium ion transmembrane transport	3/299	37/18888	0.0810811	5.12194	3.18291	0.0205217	0.353393	0.3274	EDN3/ALG10B/KCNN4	3
BP	GO:0050773	regulation of dendrite development	5/299	99/18888	0.0505051	3.19043	2.77131	0.0205811	0.353393	0.3274	CAMK1D/BMP7/EPHB2/ARMCX5-GPRASP2/CUX2	5
BP	GO:0061337	cardiac conduction	5/299	99/18888	0.0505051	3.19043	2.77131	0.0205811	0.353393	0.3274	SCN3B/CAV1/SLC8A1/RYR2/KCNJ5	5
BP	GO:0030199	collagen fibril organization	4/299	66/18888	0.0606061	3.82852	2.91936	0.0205978	0.353393	0.3274	CHADL/COL12A1/LOX/COL1A2	4
BP	GO:0072175	epithelial tube formation	6/299	135/18888	0.0444444	2.80758	2.67312	0.0206043	0.353393	0.3274	IFT172/MKS1/CLUAP1/OVOL2/PROX1/BMP7	6
BP	GO:0000086	G2/M transition of mitotic cell cycle	6/299	136/18888	0.0441176	2.78694	2.65243	0.0212793	0.353393	0.3274	BRCA1/CCDC57/CDK3/WNT10B/CCNA2/RNASEH2B	6
BP	GO:0046888	negative regulation of hormone secretion	4/299	67/18888	0.0597015	3.77138	2.88205	0.0216408	0.353393	0.3274	ACVR1C/PDE8B/IL11/PRKN	4
BP	GO:2000630	positive regulation of miRNA metabolic process	4/299	67/18888	0.0597015	3.77138	2.88205	0.0216408	0.353393	0.3274	MALAT1/FOSL1/MRTFB/PPARG	4
BP	GO:0048167	regulation of synaptic plasticity	8/299	216/18888	0.037037	2.33965	2.51138	0.0220394	0.353393	0.3274	MAPT/ADORA2A/GRIA1/ARC/CALB1/EPHB2/ERC2/SHISA9	8
BP	GO:0071805	potassium ion transmembrane transport	8/299	217/18888	0.0368664	2.32887	2.49699	0.0225812	0.353393	0.3274	SLC24A3/CAV1/EDN3/KCNQ5/ALG10B/KCNJ5/SLC12A8/KCNN4	8
BP	GO:1901654	response to ketone	8/299	217/18888	0.0368664	2.32887	2.49699	0.0225812	0.353393	0.3274	FIBIN/MAOB/CAV1/HMGCS2/FOSL1/CFLAR/CDA/AKR1C3	8
BP	GO:1904064	positive regulation of cation transmembrane transport	6/299	138/18888	0.0434783	2.74655	2.61161	0.0226738	0.353393	0.3274	MIR210/CAV1/EDN3/RYR2/ALG10B/KCNN4	6
BP	GO:0006919	activation of cysteine-type endopeptidase activity involved in apoptotic process	4/299	68/18888	0.0588235	3.71592	2.84544	0.0227157	0.353393	0.3274	MAPT/F3/ACER2/PPARG	4
BP	GO:0035825	homologous recombination	4/299	68/18888	0.0588235	3.71592	2.84544	0.0227157	0.353393	0.3274	BRCA1/RAD51D/DMC1/EME1	4
BP	GO:0051055	negative regulation of lipid biosynthetic process	4/299	68/18888	0.0588235	3.71592	2.84544	0.0227157	0.353393	0.3274	BRCA1/PDE8B/PROX1/AKR1C3	4
BP	GO:0071453	cellular response to oxygen levels	7/299	177/18888	0.039548	2.49827	2.53991	0.0228608	0.353393	0.3274	MIR210/MALAT1/CAV1/CCNA2/CFLAR/BMP7/PPARG	7
BP	GO:0010649	regulation of cell communication by electrical coupling	2/299	15/18888	0.133333	8.42274	3.64736	0.0228923	0.353393	0.3274	CAV1/SLC8A1	2
BP	GO:0030174	regulation of DNA-templated DNA replication initiation	2/299	15/18888	0.133333	8.42274	3.64736	0.0228923	0.353393	0.3274	MCM3/MCM5	2
BP	GO:0033189	response to vitamin A	2/299	15/18888	0.133333	8.42274	3.64736	0.0228923	0.353393	0.3274	CYP26B1/ALDH1A2	2
BP	GO:0034310	primary alcohol catabolic process	2/299	15/18888	0.133333	8.42274	3.64736	0.0228923	0.353393	0.3274	SULT1A2/AKR1C3	2
BP	GO:0042415	norepinephrine metabolic process	2/299	15/18888	0.133333	8.42274	3.64736	0.0228923	0.353393	0.3274	RNF180/PRKN	2
BP	GO:0046049	UMP metabolic process	2/299	15/18888	0.133333	8.42274	3.64736	0.0228923	0.353393	0.3274	DPYD/CDA	2
BP	GO:0070341	fat cell proliferation	2/299	15/18888	0.133333	8.42274	3.64736	0.0228923	0.353393	0.3274	PID1/FTO	2
BP	GO:0071732	cellular response to nitric oxide	2/299	15/18888	0.133333	8.42274	3.64736	0.0228923	0.353393	0.3274	CCNA2/CFLAR	2
BP	GO:0099509	regulation of presynaptic cytosolic calcium ion concentration	2/299	15/18888	0.133333	8.42274	3.64736	0.0228923	0.353393	0.3274	CALB1/ERC2	2
BP	GO:1901160	primary amino compound metabolic process	2/299	15/18888	0.133333	8.42274	3.64736	0.0228923	0.353393	0.3274	MAOB/RNF180	2
BP	GO:1901722	regulation of cell proliferation involved in kidney development	2/299	15/18888	0.133333	8.42274	3.64736	0.0228923	0.353393	0.3274	CFLAR/BMP7	2
BP	GO:0001841	neural tube formation	5/299	102/18888	0.0490196	3.0966	2.69269	0.0230799	0.353393	0.3274	IFT172/MKS1/CLUAP1/OVOL2/BMP7	5
BP	GO:0008585	female gonad development	5/299	102/18888	0.0490196	3.0966	2.69269	0.0230799	0.353393	0.3274	EREG/DMC1/SCAPER/INSR/FST	5
BP	GO:2000060	positive regulation of ubiquitin-dependent protein catabolic process	5/299	102/18888	0.0490196	3.0966	2.69269	0.0230799	0.353393	0.3274	HERPUD1/DET1/RNF180/PRKN/CLU	5
BP	GO:0001990	regulation of systemic arterial blood pressure by hormone	3/299	39/18888	0.0769231	4.85927	3.05973	0.0235885	0.353528	0.327525	EDN3/HSD11B2/EDN2	3
BP	GO:0007616	long-term memory	3/299	39/18888	0.0769231	4.85927	3.05973	0.0235885	0.353528	0.327525	GRIA1/ARC/CALB1	3
BP	GO:0009309	amine biosynthetic process	3/299	39/18888	0.0769231	4.85927	3.05973	0.0235885	0.353528	0.327525	AMD1/SULT1A2/SAT1	3
BP	GO:0060999	positive regulation of dendritic spine development	3/299	39/18888	0.0769231	4.85927	3.05973	0.0235885	0.353528	0.327525	EPHB2/ARMCX5-GPRASP2/CUX2	3
BP	GO:0071312	cellular response to alkaloid	3/299	39/18888	0.0769231	4.85927	3.05973	0.0235885	0.353528	0.327525	SLC8A1/CCNA2/RYR2	3
BP	GO:2001233	regulation of apoptotic signaling pathway	12/299	396/18888	0.030303	1.91426	2.33192	0.0244593	0.365032	0.338183	BRCA1/PLEKHF1/HERPUD1/ADORA2A/MIR210/PEA15/CAV1/HELLS/CFLAR/TNFRSF12A/PRKN/CLU	12
BP	GO:0048608	reproductive structure development	10/299	307/18888	0.0325733	2.05767	2.3696	0.024906	0.366608	0.339643	AGO4/EREG/DMC1/SCAPER/GFRA1/BMP7/FGF9/AKR1C3/INSR/FST	10
BP	GO:2000379	positive regulation of reactive oxygen species metabolic process	4/299	70/18888	0.0571429	3.60975	2.77428	0.0249615	0.366608	0.339643	MAPT/CD177/PID1/AKR1C3	4
BP	GO:0000266	mitochondrial fission	3/299	40/18888	0.075	4.73779	3.00125	0.0252099	0.366608	0.339643	MAPT/PPARG/PRKN	3
BP	GO:0046676	negative regulation of insulin secretion	3/299	40/18888	0.075	4.73779	3.00125	0.0252099	0.366608	0.339643	ACVR1C/PDE8B/PRKN	3
BP	GO:0052652	cyclic purine nucleotide metabolic process	3/299	40/18888	0.075	4.73779	3.00125	0.0252099	0.366608	0.339643	ADCY7/PDE8B/PTHLH	3
BP	GO:0086091	regulation of heart rate by cardiac conduction	3/299	40/18888	0.075	4.73779	3.00125	0.0252099	0.366608	0.339643	SCN3B/CAV1/KCNJ5	3
BP	GO:0009173	pyrimidine ribonucleoside monophosphate metabolic process	2/299	16/18888	0.125	7.89632	3.49992	0.025893	0.366608	0.339643	DPYD/CDA	2
BP	GO:0010226	response to lithium ion	2/299	16/18888	0.125	7.89632	3.49992	0.025893	0.366608	0.339643	ADCY7/GRIA1	2
BP	GO:0016045	detection of bacterium	2/299	16/18888	0.125	7.89632	3.49992	0.025893	0.366608	0.339643	PGLYRP2/HLA-B	2
BP	GO:0044065	regulation of respiratory system process	2/299	16/18888	0.125	7.89632	3.49992	0.025893	0.366608	0.339643	GLS/FTO	2
BP	GO:0046325	negative regulation of glucose import	2/299	16/18888	0.125	7.89632	3.49992	0.025893	0.366608	0.339643	PEA15/PID1	2
BP	GO:0048385	regulation of retinoic acid receptor signaling pathway	2/299	16/18888	0.125	7.89632	3.49992	0.025893	0.366608	0.339643	CYP26B1/AKR1C3	2
BP	GO:0048285	organelle fission	14/299	493/18888	0.0283976	1.79389	2.26529	0.0259289	0.366608	0.339643	AGO4/CYP26B1/MAPT/EREG/RAD51D/DMC1/CCDC61/EDN3/EME1/APC/BMP7/INSR/PPARG/PRKN	14
BP	GO:0014074	response to purine-containing compound	6/299	143/18888	0.041958	2.65051	2.51266	0.0264258	0.366608	0.339643	ADORA2A/WNT10B/HMGCS2/SLC8A1/FOSL1/RYR2	6
BP	GO:2001235	positive regulation of apoptotic signaling pathway	6/299	143/18888	0.041958	2.65051	2.51266	0.0264258	0.366608	0.339643	PLEKHF1/ADORA2A/MIR210/PEA15/CAV1/TNFRSF12A	6
BP	GO:0046545	development of primary female sexual characteristics	5/299	106/18888	0.0471698	2.97974	2.59227	0.0267054	0.366608	0.339643	EREG/DMC1/SCAPER/INSR/FST	5
BP	GO:0001659	temperature homeostasis	7/299	183/18888	0.0382514	2.41636	2.4418	0.0267956	0.366608	0.339643	CAV1/WNT10B/ALMS1/APC/IRF4/EDN2/FTO	7
BP	GO:0071900	regulation of protein serine/threonine kinase activity	9/299	267/18888	0.0337079	2.12935	2.35706	0.0268385	0.366608	0.339643	CDKN2C/EDN3/SLC8A1/CCNA2/APC/PROX1/INSR/PAQR3/PPARG	9
BP	GO:0009187	cyclic nucleotide metabolic process	3/299	41/18888	0.0731707	4.62224	2.94467	0.0268897	0.366608	0.339643	ADCY7/PDE8B/PTHLH	3
BP	GO:0061458	reproductive system development	10/299	311/18888	0.0321543	2.03121	2.32556	0.0269082	0.366608	0.339643	AGO4/EREG/DMC1/SCAPER/GFRA1/BMP7/FGF9/AKR1C3/INSR/FST	10
BP	GO:0071375	cellular response to peptide hormone stimulus	10/299	311/18888	0.0321543	2.03121	2.32556	0.0269082	0.366608	0.339643	CAV1/PTPRE/HMGCS2/GRIA1/CCNA2/CFLAR/PID1/APC/INSR/PPARG	10
BP	GO:0010565	regulation of cellular ketone metabolic process	6/299	144/18888	0.0416667	2.63211	2.49338	0.0272227	0.366608	0.339643	BRCA1/CAV1/PROX1/AKR1C3/PPARG/SLC22A13	6
BP	GO:0072330	monocarboxylic acid biosynthetic process	8/299	225/18888	0.0355556	2.24606	2.38468	0.0272575	0.366608	0.339643	BRCA1/ALDH1A2/FADS6/MGLL/AMACR/PROX1/AKR1C3/EDN2	8
BP	GO:0003143	embryonic heart tube morphogenesis	4/299	72/18888	0.0555556	3.50948	2.70567	0.0273366	0.366608	0.339643	IFT172/RYR2/CLUAP1/OVOL2	4
BP	GO:0030593	neutrophil chemotaxis	5/299	107/18888	0.046729	2.9519	2.5679	0.0276653	0.366608	0.339643	EDN3/CXCR2/JAM3/CAMK1D/EDN2	5
BP	GO:0032868	response to insulin	9/299	269/18888	0.0334572	2.11351	2.33283	0.0279731	0.366608	0.339643	ACVR1C/PTPRE/HSD11B2/HMGCS2/CFLAR/PID1/APC/INSR/PPARG	9
BP	GO:0055123	digestive system development	6/299	145/18888	0.0413793	2.61395	2.47426	0.0280353	0.366608	0.339643	ALDH1A2/IFT172/HMGCS2/OVOL2/FGF9/INSR	6
BP	GO:0001662	behavioral fear response	3/299	42/18888	0.0714286	4.51218	2.88989	0.028628	0.366608	0.339643	PDE8B/EPHB2/RAG1	3
BP	GO:1990000	amyloid fibril formation	3/299	42/18888	0.0714286	4.51218	2.88989	0.028628	0.366608	0.339643	MAPT/PRKN/CLU	3
BP	GO:0010586	miRNA metabolic process	5/299	108/18888	0.0462963	2.92456	2.54381	0.0286468	0.366608	0.339643	AGO4/MALAT1/FOSL1/MRTFB/PPARG	5
BP	GO:1901890	positive regulation of cell junction assembly	5/299	108/18888	0.0462963	2.92456	2.54381	0.0286468	0.366608	0.339643	CAV1/AMIGO2/EPHB2/ARMCX5-GPRASP2/CUX2	5
BP	GO:0007224	smoothened signaling pathway	6/299	146/18888	0.0410959	2.59605	2.4553	0.0288638	0.366608	0.339643	IFT172/MKS1/WNT10B/CLUAP1/FGF9/IFT27	6
BP	GO:0048736	appendage development	7/299	186/18888	0.0376344	2.37739	2.39418	0.0289262	0.366608	0.339643	CYP26B1/DLX6/ALDH1A2/IFT172/MKS1/BMP7/FGF9	7
BP	GO:0060173	limb development	7/299	186/18888	0.0376344	2.37739	2.39418	0.0289262	0.366608	0.339643	CYP26B1/DLX6/ALDH1A2/IFT172/MKS1/BMP7/FGF9	7
BP	GO:0031573	mitotic intra-S DNA damage checkpoint signaling	2/299	17/18888	0.117647	7.43183	3.36473	0.0290434	0.366608	0.339643	EME1/TIPIN	2
BP	GO:0044320	cellular response to leptin stimulus	2/299	17/18888	0.117647	7.43183	3.36473	0.0290434	0.366608	0.339643	CCNA2/PID1	2
BP	GO:0051412	response to corticosterone	2/299	17/18888	0.117647	7.43183	3.36473	0.0290434	0.366608	0.339643	MAOB/FOSL1	2
BP	GO:0051788	response to misfolded protein	2/299	17/18888	0.117647	7.43183	3.36473	0.0290434	0.366608	0.339643	CAV1/CLU	2
BP	GO:0072109	glomerular mesangium development	2/299	17/18888	0.117647	7.43183	3.36473	0.0290434	0.366608	0.339643	CFLAR/BMP7	2
BP	GO:1902170	cellular response to reactive nitrogen species	2/299	17/18888	0.117647	7.43183	3.36473	0.0290434	0.366608	0.339643	CCNA2/CFLAR	2
BP	GO:1904294	positive regulation of ERAD pathway	2/299	17/18888	0.117647	7.43183	3.36473	0.0290434	0.366608	0.339643	HERPUD1/CAV1	2
BP	GO:1903050	regulation of proteolysis involved in protein catabolic process	8/299	228/18888	0.0350877	2.21651	2.34378	0.0291726	0.366608	0.339643	HERPUD1/DET1/CAV1/WNT10B/RNF180/LAMP3/PRKN/CLU	8
BP	GO:0042326	negative regulation of phosphorylation	10/299	316/18888	0.0316456	1.99907	2.27143	0.0295696	0.366608	0.339643	MAPT/CDKN2C/CAV1/SLC8A1/PID1/APC/EPHB2/PAQR3/PPARG/PRKN	10
BP	GO:0009799	specification of symmetry	6/299	147/18888	0.0408163	2.57839	2.4365	0.0297083	0.366608	0.339643	ALDH1A2/IFT172/MKS1/CLUAP1/OVOL2/CFAP53	6
BP	GO:0009855	determination of bilateral symmetry	6/299	147/18888	0.0408163	2.57839	2.4365	0.0297083	0.366608	0.339643	ALDH1A2/IFT172/MKS1/CLUAP1/OVOL2/CFAP53	6
BP	GO:0051881	regulation of mitochondrial membrane potential	4/299	74/18888	0.0540541	3.41463	2.63945	0.0298424	0.366608	0.339643	MAPT/ADORA2A/PID1/PRKN	4
BP	GO:0002209	behavioral defense response	3/299	43/18888	0.0697674	4.40725	2.8368	0.0304245	0.366608	0.339643	PDE8B/EPHB2/RAG1	3
BP	GO:0007099	centriole replication	3/299	43/18888	0.0697674	4.40725	2.8368	0.0304245	0.366608	0.339643	BRCA1/CCDC57/ALMS1	3
BP	GO:0016266	O-glycan processing	3/299	43/18888	0.0697674	4.40725	2.8368	0.0304245	0.366608	0.339643	GALNT10/XXYLT1/B3GNT5	3
BP	GO:0048144	fibroblast proliferation	5/299	110/18888	0.0454545	2.87139	2.49646	0.0306754	0.366608	0.339643	EREG/CAV1/CCNA2/S100A6/RNASEH2B	5
BP	GO:0019058	viral life cycle	10/299	319/18888	0.031348	1.98027	2.23942	0.0312533	0.366608	0.339643	LY6E/CAV1/TRIM34/TMPRSS4/PROX1/INSR/APOBEC3F/LAMP3/PRKN/IFIT5	10
BP	GO:0001508	action potential	6/299	149/18888	0.0402685	2.54378	2.39936	0.0314456	0.366608	0.339643	SCN3B/CAV1/GRIA1/SLC8A1/RYR2/KCNJ5	6
BP	GO:0008584	male gonad development	6/299	149/18888	0.0402685	2.54378	2.39936	0.0314456	0.366608	0.339643	AGO4/SCAPER/GFRA1/FGF9/AKR1C3/INSR	6
BP	GO:0010821	regulation of mitochondrion organization	6/299	149/18888	0.0402685	2.54378	2.39936	0.0314456	0.366608	0.339643	MAPT/BMF/PID1/PPARG/PRKN/CLU	6
BP	GO:0010639	negative regulation of organelle organization	11/299	365/18888	0.030137	1.90377	2.21125	0.0315154	0.366608	0.339643	BRCA1/MAPT/PIF1/KANK3/APC/BMP7/PPARG/PRKN/CLU/ARHGAP28/ATXN7	11
BP	GO:0003018	vascular process in circulatory system	9/299	275/18888	0.0327273	2.0674	2.26139	0.031579	0.366608	0.339643	SLC24A3/ADORA2A/CAV1/EDN3/CXCR2/SLC8A1/C2CD4B/INSR/EDN2	9
BP	GO:0043280	positive regulation of cysteine-type endopeptidase activity involved in apoptotic process	5/299	111/18888	0.045045	2.84552	2.47318	0.0317226	0.366608	0.339643	MAPT/ACVR1C/F3/ACER2/PPARG	5
BP	GO:0030501	positive regulation of bone mineralization	3/299	44/18888	0.0681818	4.30708	2.78531	0.0322791	0.366608	0.339643	WNT10B/SLC8A1/BMP7	3
BP	GO:0043268	positive regulation of potassium ion transport	3/299	44/18888	0.0681818	4.30708	2.78531	0.0322791	0.366608	0.339643	EDN3/ALG10B/KCNN4	3
BP	GO:0045840	positive regulation of mitotic nuclear division	3/299	44/18888	0.0681818	4.30708	2.78531	0.0322791	0.366608	0.339643	EREG/EDN3/INSR	3
BP	GO:0051602	response to electrical stimulus	3/299	44/18888	0.0681818	4.30708	2.78531	0.0322791	0.366608	0.339643	GRIA1/GJB6/CD14	3
BP	GO:0090199	regulation of release of cytochrome c from mitochondria	3/299	44/18888	0.0681818	4.30708	2.78531	0.0322791	0.366608	0.339643	BMF/PRKN/CLU	3
BP	GO:1901976	regulation of cell cycle checkpoint	3/299	44/18888	0.0681818	4.30708	2.78531	0.0322791	0.366608	0.339643	BRCA1/RNASEH2B/PROX1	3
BP	GO:0006595	polyamine metabolic process	2/299	18/18888	0.111111	7.01895	3.24011	0.0323379	0.366608	0.339643	AMD1/SAT1	2
BP	GO:0010042	response to manganese ion	2/299	18/18888	0.111111	7.01895	3.24011	0.0323379	0.366608	0.339643	FIBIN/PRKN	2
BP	GO:0016264	gap junction assembly	2/299	18/18888	0.111111	7.01895	3.24011	0.0323379	0.366608	0.339643	CAV1/GJB6	2
BP	GO:0032930	positive regulation of superoxide anion generation	2/299	18/18888	0.111111	7.01895	3.24011	0.0323379	0.366608	0.339643	MAPT/CD177	2
BP	GO:0042053	regulation of dopamine metabolic process	2/299	18/18888	0.111111	7.01895	3.24011	0.0323379	0.366608	0.339643	MAOB/PRKN	2
BP	GO:0042069	regulation of catecholamine metabolic process	2/299	18/18888	0.111111	7.01895	3.24011	0.0323379	0.366608	0.339643	MAOB/PRKN	2
BP	GO:0042574	retinal metabolic process	2/299	18/18888	0.111111	7.01895	3.24011	0.0323379	0.366608	0.339643	ALDH1A2/AKR1C3	2
BP	GO:0071371	cellular response to gonadotropin stimulus	2/299	18/18888	0.111111	7.01895	3.24011	0.0323379	0.366608	0.339643	EPHA8/CCNA2	2
BP	GO:0016331	morphogenesis of embryonic epithelium	6/299	150/18888	0.04	2.52682	2.38101	0.0323386	0.366608	0.339643	ALDH1A2/IFT172/MKS1/CLUAP1/OVOL2/BMP7	6
BP	GO:0035107	appendage morphogenesis	6/299	150/18888	0.04	2.52682	2.38101	0.0323386	0.366608	0.339643	CYP26B1/DLX6/ALDH1A2/MKS1/BMP7/FGF9	6
BP	GO:0035108	limb morphogenesis	6/299	150/18888	0.04	2.52682	2.38101	0.0323386	0.366608	0.339643	CYP26B1/DLX6/ALDH1A2/MKS1/BMP7/FGF9	6
BP	GO:0046546	development of primary male sexual characteristics	6/299	150/18888	0.04	2.52682	2.38101	0.0323386	0.366608	0.339643	AGO4/SCAPER/GFRA1/FGF9/AKR1C3/INSR	6
BP	GO:0045833	negative regulation of lipid metabolic process	5/299	112/18888	0.0446429	2.82011	2.45016	0.032792	0.37056	0.343304	BRCA1/PDE8B/PROX1/AKR1C3/SLC22A13	5
BP	GO:0009914	hormone transport	10/299	322/18888	0.0310559	1.96182	2.20776	0.0330037	0.371764	0.34442	RAB44/ACVR1C/SLCO4A1/EDN3/GPR27/PDE8B/IL11/PPARG/PRKN/SLC16A10	10
BP	GO:0051051	negative regulation of transport	13/299	462/18888	0.0281385	1.77753	2.1459	0.033173	0.372486	0.345088	DERL3/MAOB/ACVR1C/PEA15/CAV1/NRG1/PDE8B/IL13RA2/PID1/IL11/SLC43A2/EPHB2/PRKN	13
BP	GO:0006260	DNA replication	9/299	278/18888	0.0323741	2.04509	2.22634	0.0334981	0.373257	0.345803	BRCA1/EREG/MCM3/PRIM2/CCNA2/EME1/PIF1/TIPIN/MCM5	9
BP	GO:0090596	sensory organ morphogenesis	9/299	278/18888	0.0323741	2.04509	2.22634	0.0334981	0.373257	0.345803	CYP26B1/DLX6/IFT172/GJB6/CALB1/PROX1/BMP7/FGF9/EPHB2	9
BP	GO:0032436	positive regulation of proteasomal ubiquitin-dependent protein catabolic process	4/299	77/18888	0.0519481	3.28159	2.54428	0.0338479	0.373257	0.345803	DET1/RNF180/PRKN/CLU	4
BP	GO:0006766	vitamin metabolic process	5/299	113/18888	0.0442478	2.79516	2.4274	0.0338837	0.373257	0.345803	CYP26B1/ALDH1A2/UGT1A4/AKR1C3/HLCS	5
BP	GO:0018958	phenol-containing compound metabolic process	5/299	113/18888	0.0442478	2.79516	2.4274	0.0338837	0.373257	0.345803	MAOB/SULT1A2/RNF180/PRKN/SLC16A10	5
BP	GO:0044839	cell cycle G2/M phase transition	6/299	152/18888	0.0394737	2.49358	2.34477	0.0341737	0.373257	0.345803	BRCA1/CCDC57/CDK3/WNT10B/CCNA2/RNASEH2B	6
BP	GO:1903531	negative regulation of secretion by cell	6/299	152/18888	0.0394737	2.49358	2.34477	0.0341737	0.373257	0.345803	MAOB/ACVR1C/PDE8B/IL13RA2/IL11/PRKN	6
BP	GO:0090278	negative regulation of peptide hormone secretion	3/299	45/18888	0.0666667	4.21137	2.73534	0.0341915	0.373257	0.345803	ACVR1C/PDE8B/PRKN	3
BP	GO:1903573	negative regulation of response to endoplasmic reticulum stress	3/299	45/18888	0.0666667	4.21137	2.73534	0.0341915	0.373257	0.345803	HERPUD1/PRKN/CLU	3
BP	GO:0009259	ribonucleotide metabolic process	13/299	466/18888	0.027897	1.76227	2.11311	0.0351762	0.376184	0.348515	SUCLA2/DPYD/HMGCS2/ADCY7/DLG2/CTPS2/RNASEH2B/SULT1A2/PDE8B/CDA/PID1/PTHLH/INSR	13
BP	GO:0000079	regulation of cyclin-dependent protein serine/threonine kinase activity	4/299	78/18888	0.0512821	3.23952	2.5136	0.0352492	0.376184	0.348515	CDKN2C/CCNA2/APC/PROX1	4
BP	GO:0051145	smooth muscle cell differentiation	4/299	78/18888	0.0512821	3.23952	2.5136	0.0352492	0.376184	0.348515	EREG/MIR22/FGF9/MRTFB	4
BP	GO:0016202	regulation of striated muscle tissue development	2/299	19/18888	0.105263	6.64953	3.12467	0.0357714	0.376184	0.348515	LOX/MRTFB	2
BP	GO:0042402	cellular biogenic amine catabolic process	2/299	19/18888	0.105263	6.64953	3.12467	0.0357714	0.376184	0.348515	MAOB/SAT1	2
BP	GO:0051797	regulation of hair follicle development	2/299	19/18888	0.105263	6.64953	3.12467	0.0357714	0.376184	0.348515	WNT10B/FST	2
BP	GO:0060263	regulation of respiratory burst	2/299	19/18888	0.105263	6.64953	3.12467	0.0357714	0.376184	0.348515	CAMK1D/INSR	2
BP	GO:0098543	detection of other organism	2/299	19/18888	0.105263	6.64953	3.12467	0.0357714	0.376184	0.348515	PGLYRP2/HLA-B	2
BP	GO:1905288	vascular associated smooth muscle cell apoptotic process	2/299	19/18888	0.105263	6.64953	3.12467	0.0357714	0.376184	0.348515	MIR210/PPARG	2
BP	GO:1905459	regulation of vascular associated smooth muscle cell apoptotic process	2/299	19/18888	0.105263	6.64953	3.12467	0.0357714	0.376184	0.348515	MIR210/PPARG	2
BP	GO:0071456	cellular response to hypoxia	6/299	154/18888	0.038961	2.46119	2.30909	0.0360749	0.376184	0.348515	MIR210/MALAT1/CCNA2/CFLAR/BMP7/PPARG	6
BP	GO:0097530	granulocyte migration	6/299	154/18888	0.038961	2.46119	2.30909	0.0360749	0.376184	0.348515	EDN3/CXCR2/JAM3/CAMK1D/CD177/EDN2	6
BP	GO:0032355	response to estradiol	5/299	115/18888	0.0434783	2.74655	2.3826	0.0361341	0.376184	0.348515	ALDH1A2/GRIA1/CCNA2/CFLAR/BMP7	5
BP	GO:0002792	negative regulation of peptide secretion	3/299	46/18888	0.0652174	4.11982	2.68679	0.0361613	0.376184	0.348515	ACVR1C/PDE8B/PRKN	3
BP	GO:0007019	microtubule depolymerization	3/299	46/18888	0.0652174	4.11982	2.68679	0.0361613	0.376184	0.348515	APC/NCKAP5/ATXN7	3
BP	GO:1902622	regulation of neutrophil migration	3/299	46/18888	0.0652174	4.11982	2.68679	0.0361613	0.376184	0.348515	CXCR2/JAM3/CAMK1D	3
BP	GO:1901653	cellular response to peptide	11/299	376/18888	0.0292553	1.84808	2.10664	0.0377993	0.390383	0.361669	CAV1/PTPRE/HMGCS2/GRIA1/CCNA2/CFLAR/PID1/APC/INSR/EPHB2/PPARG	11
BP	GO:0003044	regulation of systemic arterial blood pressure mediated by a chemical signal	3/299	47/18888	0.0638298	4.03216	2.6396	0.0381884	0.390383	0.361669	EDN3/HSD11B2/EDN2	3
BP	GO:0006775	fat-soluble vitamin metabolic process	3/299	47/18888	0.0638298	4.03216	2.6396	0.0381884	0.390383	0.361669	CYP26B1/ALDH1A2/UGT1A4	3
BP	GO:0016339	calcium-dependent cell-cell adhesion via plasma membrane cell adhesion molecules	3/299	47/18888	0.0638298	4.03216	2.6396	0.0381884	0.390383	0.361669	CDH11/CDH16/PCDHB4	3
BP	GO:0055010	ventricular cardiac muscle tissue morphogenesis	3/299	47/18888	0.0638298	4.03216	2.6396	0.0381884	0.390383	0.361669	RYR2/NRG1/PROX1	3
BP	GO:1901861	regulation of muscle tissue development	3/299	47/18888	0.0638298	4.03216	2.6396	0.0381884	0.390383	0.361669	LOX/WNT10B/MRTFB	3
BP	GO:0006813	potassium ion transport	8/299	241/18888	0.033195	2.09695	2.1736	0.0385438	0.39288	0.363982	SLC24A3/CAV1/EDN3/KCNQ5/ALG10B/KCNJ5/SLC12A8/KCNN4	8
BP	GO:0042454	ribonucleoside catabolic process	2/299	20/18888	0.1	6.31706	3.01726	0.0393386	0.396412	0.367255	CDA/APOBEC3F	2
BP	GO:0071731	response to nitric oxide	2/299	20/18888	0.1	6.31706	3.01726	0.0393386	0.396412	0.367255	CCNA2/CFLAR	2
BP	GO:0090201	negative regulation of release of cytochrome c from mitochondria	2/299	20/18888	0.1	6.31706	3.01726	0.0393386	0.396412	0.367255	PRKN/CLU	2
BP	GO:1902236	negative regulation of endoplasmic reticulum stress-induced intrinsic apoptotic signaling pathway	2/299	20/18888	0.1	6.31706	3.01726	0.0393386	0.396412	0.367255	HERPUD1/PRKN	2
BP	GO:1904029	regulation of cyclin-dependent protein kinase activity	4/299	81/18888	0.0493827	3.11953	2.42444	0.0396526	0.397412	0.368181	CDKN2C/CCNA2/APC/PROX1	4
BP	GO:0007088	regulation of mitotic nuclear division	5/299	118/18888	0.0423729	2.67672	2.31717	0.0396787	0.397412	0.368181	EREG/EDN3/APC/BMP7/INSR	5
BP	GO:0042596	fear response	3/299	48/18888	0.0625	3.94816	2.5937	0.0402723	0.397412	0.368181	PDE8B/EPHB2/RAG1	3
BP	GO:0046365	monosaccharide catabolic process	3/299	48/18888	0.0625	3.94816	2.5937	0.0402723	0.397412	0.368181	MIR210/XYLB/FUT8	3
BP	GO:0090329	regulation of DNA-templated DNA replication	3/299	48/18888	0.0625	3.94816	2.5937	0.0402723	0.397412	0.368181	MCM3/TIPIN/MCM5	3
BP	GO:1902041	regulation of extrinsic apoptotic signaling pathway via death domain receptors	3/299	48/18888	0.0625	3.94816	2.5937	0.0402723	0.397412	0.368181	BRCA1/PEA15/CFLAR	3
BP	GO:2000378	negative regulation of reactive oxygen species metabolic process	3/299	48/18888	0.0625	3.94816	2.5937	0.0402723	0.397412	0.368181	BRCA1/CFLAR/PRKN	3
BP	GO:0007548	sex differentiation	9/299	288/18888	0.03125	1.97408	2.11263	0.040475	0.397412	0.368181	AGO4/EREG/DMC1/SCAPER/GFRA1/FGF9/AKR1C3/INSR/FST	9
BP	GO:0016032	viral process	12/299	428/18888	0.0280374	1.77114	2.04657	0.0406462	0.397412	0.368181	LY6E/CAV1/TRIM34/TMPRSS4/PROX1/INSR/APOBEC3F/TRIM14/LAMP3/FUT8/PRKN/IFIT5	12
BP	GO:0042692	muscle cell differentiation	12/299	428/18888	0.0280374	1.77114	2.04657	0.0406462	0.397412	0.368181	CYP26B1/EREG/MYOM2/LOX/WNT10B/MIR22/SLC8A1/NRG1/CFLAR/PROX1/FGF9/MRTFB	12
BP	GO:2001234	negative regulation of apoptotic signaling pathway	8/299	244/18888	0.0327869	2.07117	2.13585	0.0409626	0.397412	0.368181	BRCA1/HERPUD1/MIR210/PEA15/HELLS/CFLAR/PRKN/CLU	8
BP	GO:0042060	wound healing	12/299	430/18888	0.027907	1.7629	2.02954	0.0418595	0.397412	0.368181	ADORA2A/EREG/CAV1/ARHGEF19/NRG1/HGFAC/F3/F8/CFLAR/EPHB2/PPARG/TNFRSF12A	12
BP	GO:0006261	DNA-templated DNA replication	6/299	160/18888	0.0375	2.3689	2.20533	0.0421809	0.397412	0.368181	BRCA1/MCM3/PRIM2/EME1/TIPIN/MCM5	6
BP	GO:0043281	regulation of cysteine-type endopeptidase activity involved in apoptotic process	6/299	160/18888	0.0375	2.3689	2.20533	0.0421809	0.397412	0.368181	MAPT/ACVR1C/F3/ACER2/LAMP3/PPARG	6
BP	GO:0031297	replication fork processing	3/299	49/18888	0.0612245	3.86759	2.54903	0.0424126	0.397412	0.368181	BRCA1/EME1/TIPIN	3
BP	GO:0033628	regulation of cell adhesion mediated by integrin	3/299	49/18888	0.0612245	3.86759	2.54903	0.0424126	0.397412	0.368181	EPHA8/JAM3/ACER2	3
BP	GO:0042073	intraciliary transport	3/299	49/18888	0.0612245	3.86759	2.54903	0.0424126	0.397412	0.368181	IFT172/CLUAP1/IFT27	3
BP	GO:0046596	regulation of viral entry into host cell	3/299	49/18888	0.0612245	3.86759	2.54903	0.0424126	0.397412	0.368181	LY6E/TRIM34/TMPRSS4	3
BP	GO:0051150	regulation of smooth muscle cell differentiation	3/299	49/18888	0.0612245	3.86759	2.54903	0.0424126	0.397412	0.368181	EREG/MIR22/FGF9	3
BP	GO:0086003	cardiac muscle cell contraction	4/299	83/18888	0.0481928	3.04436	2.36728	0.0427546	0.397412	0.368181	SCN3B/CAV1/RYR2/KCNJ5	4
BP	GO:1901657	glycosyl compound metabolic process	4/299	83/18888	0.0481928	3.04436	2.36728	0.0427546	0.397412	0.368181	DPYD/CDA/AKR1C3/APOBEC3F	4
BP	GO:0019693	ribose phosphate metabolic process	13/299	480/18888	0.0270833	1.71087	2.00077	0.0428707	0.397412	0.368181	SUCLA2/DPYD/HMGCS2/ADCY7/DLG2/CTPS2/RNASEH2B/SULT1A2/PDE8B/CDA/PID1/PTHLH/INSR	13
BP	GO:0001780	neutrophil homeostasis	2/299	21/18888	0.0952381	6.01624	2.91693	0.0430344	0.397412	0.368181	CXCR2/JAM3	2
BP	GO:0006268	DNA unwinding involved in DNA replication	2/299	21/18888	0.0952381	6.01624	2.91693	0.0430344	0.397412	0.368181	MCM3/MCM5	2
BP	GO:0009129	pyrimidine nucleoside monophosphate metabolic process	2/299	21/18888	0.0952381	6.01624	2.91693	0.0430344	0.397412	0.368181	DPYD/CDA	2
BP	GO:0009310	amine catabolic process	2/299	21/18888	0.0952381	6.01624	2.91693	0.0430344	0.397412	0.368181	MAOB/SAT1	2
BP	GO:0010829	negative regulation of glucose transmembrane transport	2/299	21/18888	0.0952381	6.01624	2.91693	0.0430344	0.397412	0.368181	PEA15/PID1	2
BP	GO:0032928	regulation of superoxide anion generation	2/299	21/18888	0.0952381	6.01624	2.91693	0.0430344	0.397412	0.368181	MAPT/CD177	2
BP	GO:0043586	tongue development	2/299	21/18888	0.0952381	6.01624	2.91693	0.0430344	0.397412	0.368181	CYP26B1/WNT10B	2
BP	GO:0044321	response to leptin	2/299	21/18888	0.0952381	6.01624	2.91693	0.0430344	0.397412	0.368181	CCNA2/PID1	2
BP	GO:0052695	cellular glucuronidation	2/299	21/18888	0.0952381	6.01624	2.91693	0.0430344	0.397412	0.368181	UGT1A5/UGT1A4	2
BP	GO:2000001	regulation of DNA damage checkpoint	2/299	21/18888	0.0952381	6.01624	2.91693	0.0430344	0.397412	0.368181	BRCA1/RNASEH2B	2
BP	GO:0010976	positive regulation of neuron projection development	6/299	161/18888	0.0372671	2.35418	2.18849	0.043258	0.397412	0.368181	CFLAR/CAMK1D/BMP7/EPHB2/ARMCX5-GPRASP2/CUX2	6
BP	GO:0036294	cellular response to decreased oxygen levels	6/299	161/18888	0.0372671	2.35418	2.18849	0.043258	0.397412	0.368181	MIR210/MALAT1/CCNA2/CFLAR/BMP7/PPARG	6
BP	GO:0046660	female sex differentiation	5/299	121/18888	0.0413223	2.61035	2.25375	0.0434278	0.397654	0.368405	EREG/DMC1/SCAPER/INSR/FST	5
BP	GO:0048545	response to steroid hormone	10/299	338/18888	0.0295858	1.86895	2.04442	0.0435092	0.397654	0.368405	BRCA1/FIBIN/MAOB/LOX/CAV1/HSD11B2/HMGCS2/FOSL1/CFLAR/AKR1C3	10
BP	GO:0009100	glycoprotein metabolic process	11/299	386/18888	0.0284974	1.8002	2.01452	0.0442307	0.400462	0.371006	DERL3/HS3ST2/GALNT10/XXYLT1/GALNT18/ALG10B/B3GNT5/ACER2/CHST7/FUT8/ST6GALNAC1	11
BP	GO:0048738	cardiac muscle tissue development	8/299	248/18888	0.0322581	2.03776	2.08636	0.044342	0.400462	0.371006	ALDH1A2/SLC8A1/RYR2/NRG1/GJB6/PROX1/BMP7/FGF9	8
BP	GO:0072527	pyrimidine-containing compound metabolic process	4/299	84/18888	0.047619	3.00812	2.33934	0.0443555	0.400462	0.371006	DPYD/CTPS2/CDA/APOBEC3F	4
BP	GO:1905897	regulation of response to endoplasmic reticulum stress	4/299	84/18888	0.047619	3.00812	2.33934	0.0443555	0.400462	0.371006	HERPUD1/CAV1/PRKN/CLU	4
BP	GO:0032924	activin receptor signaling pathway	3/299	50/18888	0.06	3.79023	2.50552	0.044609	0.400462	0.371006	ACVR1C/FGF9/FST	3
BP	GO:0043114	regulation of vascular permeability	3/299	50/18888	0.06	3.79023	2.50552	0.044609	0.400462	0.371006	ADORA2A/CXCR2/C2CD4B	3
BP	GO:0090102	cochlea development	3/299	50/18888	0.06	3.79023	2.50552	0.044609	0.400462	0.371006	CCNA2/CALB1/IFT27	3
BP	GO:0051149	positive regulation of muscle cell differentiation	4/299	85/18888	0.0470588	2.97273	2.31182	0.0459896	0.403277	0.373615	CYP26B1/MIR22/NRG1/PROX1	4
BP	GO:0001838	embryonic epithelial tube formation	5/299	123/18888	0.0406504	2.56791	2.21253	0.0460416	0.403277	0.373615	IFT172/MKS1/CLUAP1/OVOL2/BMP7	5
BP	GO:0002688	regulation of leukocyte chemotaxis	5/299	123/18888	0.0406504	2.56791	2.21253	0.0460416	0.403277	0.373615	EDN3/CXCR2/JAM3/CAMK1D/EDN2	5
BP	GO:0032869	cellular response to insulin stimulus	7/299	206/18888	0.0339806	2.14657	2.09852	0.0460819	0.403277	0.373615	PTPRE/HMGCS2/CFLAR/PID1/APC/INSR/PPARG	7
BP	GO:0003228	atrial cardiac muscle tissue development	2/299	22/18888	0.0909091	5.74278	2.82289	0.0468539	0.403277	0.373615	GJB6/PROX1	2
BP	GO:0007530	sex determination	2/299	22/18888	0.0909091	5.74278	2.82289	0.0468539	0.403277	0.373615	FGF9/INSR	2
BP	GO:0010881	regulation of cardiac muscle contraction by regulation of the release of sequestered calcium ion	2/299	22/18888	0.0909091	5.74278	2.82289	0.0468539	0.403277	0.373615	SLC8A1/RYR2	2
BP	GO:0032148	activation of protein kinase B activity	2/299	22/18888	0.0909091	5.74278	2.82289	0.0468539	0.403277	0.373615	NRG1/INSR	2
BP	GO:0060546	negative regulation of necroptotic process	2/299	22/18888	0.0909091	5.74278	2.82289	0.0468539	0.403277	0.373615	CAV1/MIR22	2
BP	GO:0072111	cell proliferation involved in kidney development	2/299	22/18888	0.0909091	5.74278	2.82289	0.0468539	0.403277	0.373615	CFLAR/BMP7	2
BP	GO:0086012	membrane depolarization during cardiac muscle cell action potential	2/299	22/18888	0.0909091	5.74278	2.82289	0.0468539	0.403277	0.373615	SCN3B/SLC8A1	2
BP	GO:1900273	positive regulation of long-term synaptic potentiation	2/299	22/18888	0.0909091	5.74278	2.82289	0.0468539	0.403277	0.373615	ADORA2A/EPHB2	2
BP	GO:1902644	tertiary alcohol metabolic process	2/299	22/18888	0.0909091	5.74278	2.82289	0.0468539	0.403277	0.373615	HSD11B2/AKR1C3	2
BP	GO:1903054	negative regulation of extracellular matrix organization	2/299	22/18888	0.0909091	5.74278	2.82289	0.0468539	0.403277	0.373615	CHADL/PPARG	2
BP	GO:0048013	ephrin receptor signaling pathway	3/299	51/18888	0.0588235	3.71592	2.46311	0.0468609	0.403277	0.373615	EPHA8/ANKS1B/EPHB2	3
BP	GO:0071622	regulation of granulocyte chemotaxis	3/299	51/18888	0.0588235	3.71592	2.46311	0.0468609	0.403277	0.373615	CXCR2/JAM3/CAMK1D	3
BP	GO:2001238	positive regulation of extrinsic apoptotic signaling pathway	3/299	51/18888	0.0588235	3.71592	2.46311	0.0468609	0.403277	0.373615	PEA15/CAV1/TNFRSF12A	3
BP	GO:0023061	signal release	13/299	487/18888	0.026694	1.68628	1.94596	0.0471317	0.404623	0.374862	ADORA2A/MAOB/SNCG/RAB44/ACVR1C/EDN3/GPR27/PDE8B/IL11/PPARG/PRKN/ERC2/SLC16A10	13
BP	GO:0035050	embryonic heart tube development	4/299	86/18888	0.0465116	2.93817	2.28469	0.047657	0.405888	0.376034	IFT172/RYR2/CLUAP1/OVOL2	4
BP	GO:1901379	regulation of potassium ion transmembrane transport	4/299	86/18888	0.0465116	2.93817	2.28469	0.047657	0.405888	0.376034	CAV1/EDN3/ALG10B/KCNN4	4
BP	GO:0051147	regulation of muscle cell differentiation	6/299	165/18888	0.0363636	2.29711	2.12237	0.0477381	0.405888	0.376034	CYP26B1/EREG/MIR22/NRG1/PROX1/FGF9	6
BP	GO:0051494	negative regulation of cytoskeleton organization	6/299	165/18888	0.0363636	2.29711	2.12237	0.0477381	0.405888	0.376034	BRCA1/KANK3/APC/PRKN/ARHGAP28/ATXN7	6
BP	GO:0007416	synapse assembly	7/299	208/18888	0.0336538	2.12593	2.07083	0.0480914	0.405965	0.376105	GABRB3/GRIA1/AMIGO2/EPHB2/ARMCX5-GPRASP2/CUX2/PCDHB4	7
BP	GO:0008016	regulation of heart contraction	7/299	208/18888	0.0336538	2.12593	2.07083	0.0480914	0.405965	0.376105	SCN3B/CAV1/EDN3/SLC8A1/RYR2/KCNJ5/EDN2	7
BP	GO:0043123	positive regulation of canonical NF-kappaB signal transduction	7/299	208/18888	0.0336538	2.12593	2.07083	0.0480914	0.405965	0.376105	TMEM101/IRAK1BP1/CAV1/TRIM34/CFLAR/PRKN/IFIT5	7
BP	GO:0032434	regulation of proteasomal ubiquitin-dependent protein catabolic process	5/299	125/18888	0.04	2.52682	2.17211	0.0487472	0.410521	0.380326	DET1/WNT10B/RNF180/PRKN/CLU	5
BP	GO:2000058	regulation of ubiquitin-dependent protein catabolic process	6/299	166/18888	0.0361446	2.28327	2.10614	0.0489013	0.410618	0.380416	HERPUD1/DET1/WNT10B/RNF180/PRKN/CLU	6
BP	GO:0006968	cellular defense response	3/299	52/18888	0.0576923	3.64446	2.42177	0.0491679	0.410618	0.380416	ADORA2A/CXCR2/FOSL1	3
BP	GO:0051155	positive regulation of striated muscle cell differentiation	3/299	52/18888	0.0576923	3.64446	2.42177	0.0491679	0.410618	0.380416	CYP26B1/NRG1/PROX1	3
BP	GO:0015844	monoamine transport	4/299	87/18888	0.045977	2.90439	2.25795	0.0493575	0.410618	0.380416	ADORA2A/MAOB/SNCG/PRKN	4
CC	GO:0005657	replication fork	6/327	74/19894	0.0810811	4.9328	4.38156	0.00136552	0.379336	0.365227	MCM3/PRIM2/RAD51D/EME1/PIF1/TIPIN	6
CC	GO:0030992	intraciliary transport particle B	3/327	18/19894	0.166667	10.1397	5.01491	0.00298959	0.379336	0.365227	IFT172/CLUAP1/IFT27	3
CC	GO:0032589	neuron projection membrane	5/327	60/19894	0.0833333	5.06983	4.08139	0.00303468	0.379336	0.365227	MAPT/ADORA2A/GRIA1/INSR/SHISA9	5
CC	GO:0043596	nuclear replication fork	4/327	41/19894	0.097561	5.93541	4.08944	0.00449567	0.421469	0.405793	MCM3/PRIM2/EME1/TIPIN	4
CC	GO:0030667	secretory granule membrane	12/327	317/19894	0.0378549	2.30301	3.0232	0.00647211	0.441486	0.425066	ACRBP/RAB44/GLIPR1/CAV1/NFASC/CXCR2/HLA-B/CD68/CD177/SPACA6/LAMP3/CD14	12
CC	GO:0030990	intraciliary transport particle	3/327	25/19894	0.12	7.30055	4.07495	0.00774153	0.441486	0.425066	IFT172/CLUAP1/IFT27	3
CC	GO:0120103	centriolar subdistal appendage	2/327	10/19894	0.2	12.1676	4.56635	0.0111093	0.441486	0.425066	CCDC68/CCDC61	2
CC	GO:1902911	protein kinase complex	7/327	150/19894	0.0466667	2.8391	2.92278	0.0121477	0.441486	0.425066	STRADA/ACVR1C/CDK3/CCNA2/PARD6B/INSR/IFIT5	7
CC	GO:0042555	MCM complex	2/327	11/19894	0.181818	11.0614	4.31497	0.0134317	0.441486	0.425066	MCM3/MCM5	2
CC	GO:0071162	CMG complex	2/327	11/19894	0.181818	11.0614	4.31497	0.0134317	0.441486	0.425066	MCM3/MCM5	2
CC	GO:0002080	acrosomal membrane	3/327	32/19894	0.09375	5.70356	3.44232	0.0153454	0.441486	0.425066	ACRBP/CAV1/SPACA6	3
CC	GO:0031261	DNA replication preinitiation complex	2/327	13/19894	0.153846	9.35968	3.89766	0.0186411	0.441486	0.425066	MCM3/MCM5	2
CC	GO:0042734	presynaptic membrane	7/327	167/19894	0.0419162	2.55009	2.60044	0.0207144	0.441486	0.425066	ADORA2A/ADAM23/GRIA1/KCNQ5/FOSL1/EPHB2/ERC2	7
CC	GO:0000800	lateral element	2/327	14/19894	0.142857	8.69113	3.72141	0.0215146	0.441486	0.425066	BRCA1/DMC1	2
CC	GO:0043197	dendritic spine	7/327	171/19894	0.0409357	2.49044	2.53039	0.02322	0.441486	0.425066	MAPT/GRIA1/ANKS1B/ARC/CALB1/EPHB2/SHISA9	7
CC	GO:0044309	neuron spine	7/327	173/19894	0.0404624	2.46165	2.49611	0.0245481	0.441486	0.425066	MAPT/GRIA1/ANKS1B/ARC/CALB1/EPHB2/SHISA9	7
CC	GO:0030673	axolemma	2/327	15/19894	0.133333	8.11172	3.56193	0.0245586	0.441486	0.425066	MAPT/ADORA2A	2
CC	GO:0032591	dendritic spine membrane	2/327	15/19894	0.133333	8.11172	3.56193	0.0245586	0.441486	0.425066	GRIA1/SHISA9	2
CC	GO:1902554	serine/threonine protein kinase complex	6/327	136/19894	0.0441176	2.68403	2.54747	0.0250433	0.441486	0.425066	STRADA/ACVR1C/CDK3/CCNA2/PARD6B/IFIT5	6
CC	GO:0062023	collagen-containing extracellular matrix	13/327	428/19894	0.0303738	1.84788	2.29235	0.0254263	0.441486	0.425066	CHADL/MXRA5/COL12A1/LOX/MATN2/S100A6/F3/COL1A2/BMP7/HMCN2/LGALS4/CLU/LAMB4	13
CC	GO:0044304	main axon	4/327	68/19894	0.0588235	3.5787	2.75359	0.0256476	0.441486	0.425066	MAPT/ADORA2A/NFASC/DLG2	4
CC	GO:0032590	dendrite membrane	3/327	40/19894	0.075	4.56284	2.91585	0.0277777	0.441486	0.425066	GRIA1/INSR/SHISA9	3
CC	GO:0031256	leading edge membrane	7/327	179/19894	0.0391061	2.37914	2.39606	0.028843	0.441486	0.425066	MAPT/ADORA2A/GRIA1/APC/INSR/SHISA9/IFIT5	7
CC	GO:0016234	inclusion body	4/327	71/19894	0.056338	3.42749	2.64889	0.0294652	0.441486	0.425066	MAPT/HERPUD1/PRKN/CLU	4
CC	GO:1905348	endonuclease complex	3/327	41/19894	0.0731707	4.45156	2.85993	0.0296157	0.441486	0.425066	AGO4/EME1/RAG1	3
CC	GO:0061695	transferase complex, transferring phosphorus-containing groups	10/327	308/19894	0.0324675	1.97526	2.22989	0.0317811	0.441486	0.425066	STRADA/ACVR1C/CDK3/MCM3/PRIM2/CCNA2/PARD6B/INSR/IFIT5/ATXN7	10
CC	GO:0043025	neuronal cell body	14/327	488/19894	0.0286885	1.74535	2.15508	0.031787	0.441486	0.425066	MAPT/ADORA2A/MAOB/SNCG/GRIA1/SLC8A1/DLG2/GFRA1/ARC/CALB1/INSR/EPHB2/KCNN4/HMCN2	14
CC	GO:0009897	external side of plasma membrane	12/327	405/19894	0.0296296	1.80261	2.10958	0.0364345	0.487961	0.469813	CHADL/BTN3A3/ENOX2/CXCR2/HLA-B/F3/BTN3A2/IL13RA2/GFRA1/INSR/CD14/FOLR3	12
CC	GO:0044305	calyx of Held	2/327	19/19894	0.105263	6.40399	3.04649	0.0383144	0.495445	0.477018	KCNQ5/CALB1	2
CC	GO:0042575	DNA polymerase complex	2/327	20/19894	0.1	6.08379	2.94051	0.0421186	0.51654	0.497328	MCM3/PRIM2	2
CC	GO:0031901	early endosome membrane	7/327	195/19894	0.0358974	2.18393	2.14774	0.0427006	0.51654	0.497328	CAV1/EPHA8/GRIA1/HLA-B/ARC/CLVS1/LAMP3	7
CC	GO:0097542	ciliary tip	3/327	48/19894	0.0625	3.80237	2.51288	0.0442208	0.518213	0.498939	IFT172/CLUAP1/IFT27	3
MF	GO:0031624	ubiquitin conjugating enzyme binding	4/307	31/18522	0.129032	7.78481	4.90823	0.00163606	0.358368	0.345794	RNF125/DCUN1D3/RNF180/PRKN	4
MF	GO:0016757	glycosyltransferase activity	12/307	268/18522	0.0447761	2.70144	3.64244	0.00179258	0.358368	0.345794	QPRT/UGT1A5/PARP12/GALNT10/XXYLT1/ART3/GALNT18/UGT1A4/ALG10B/B3GNT5/FUT8/ST6GALNAC1	12
MF	GO:0001540	amyloid-beta binding	6/307	85/18522	0.0705882	4.25875	3.90933	0.00288549	0.358368	0.345794	GRIA1/GPRASP2/INSR/EPHB2/ARMCX5-GPRASP2/CLU	6
MF	GO:0030280	structural constituent of skin epidermis	4/307	37/18522	0.108108	6.52241	4.36522	0.00317702	0.358368	0.345794	KRT74/SPRR1A/KRT7/KRT4	4
MF	GO:0044390	ubiquitin-like protein conjugating enzyme binding	4/307	37/18522	0.108108	6.52241	4.36522	0.00317702	0.358368	0.345794	RNF125/DCUN1D3/RNF180/PRKN	4
MF	GO:0017116	single-stranded DNA helicase activity	3/307	23/18522	0.130435	7.86942	4.27954	0.0062461	0.480965	0.464089	MCM3/PIF1/MCM5	3
MF	GO:0140097	catalytic activity, acting on DNA	10/307	248/18522	0.0403226	2.43275	2.94895	0.00862248	0.480965	0.464089	MCM3/RAD51D/DMC1/EME1/HELLS/DNMT3B/PIF1/RAG1/MCM5/FTO	10
MF	GO:0016763	pentosyltransferase activity	4/307	49/18522	0.0816327	4.92508	3.57162	0.00873033	0.480965	0.464089	QPRT/PARP12/XXYLT1/ART3	4
MF	GO:0097602	cullin family protein binding	3/307	26/18522	0.115385	6.96141	3.94897	0.00884098	0.480965	0.464089	KLHL13/DCUN1D3/PRKN	3
MF	GO:0002020	protease binding	7/307	140/18522	0.05	3.01661	3.1094	0.00886624	0.480965	0.464089	DERL3/BANK1/F3/COL1A2/CFLAR/CD177/PRKN	7
MF	GO:0051393	alpha-actinin binding	3/307	28/18522	0.107143	6.46417	3.75642	0.0108722	0.480965	0.464089	ADORA2A/MAGI1/PPARG	3
MF	GO:0005432	calcium:sodium antiporter activity	2/307	10/18522	0.2	12.0664	4.54432	0.0112862	0.480965	0.464089	SLC24A3/SLC8A1	2
MF	GO:0015173	aromatic amino acid transmembrane transporter activity	2/307	10/18522	0.2	12.0664	4.54432	0.0112862	0.480965	0.464089	SLC43A2/SLC16A10	2
MF	GO:1990756	ubiquitin ligase-substrate adaptor activity	4/307	55/18522	0.0727273	4.3878	3.26654	0.0130118	0.480965	0.464089	KLHDC1/HERPUD1/DET1/ARRDC4	4
MF	GO:0000099	sulfur amino acid transmembrane transporter activity	2/307	11/18522	0.181818	10.9695	4.2938	0.0136444	0.480965	0.464089	SLC43A2/SLC25A12	2
MF	GO:0008046	axon guidance receptor activity	2/307	11/18522	0.181818	10.9695	4.2938	0.0136444	0.480965	0.464089	EPHB2/HMCN2	2
MF	GO:0019887	protein kinase regulator activity	9/307	232/18522	0.0387931	2.34048	2.66737	0.0156019	0.4958	0.478403	STRADA/EREG/CDKN2C/CAV1/CCNA2/NRG1/YWHAB/APC/FAM20A	9
MF	GO:0004126	cytidine deaminase activity	2/307	12/18522	0.166667	10.0554	4.07362	0.0161957	0.4958	0.478403	CDA/APOBEC3F	2
MF	GO:0008094	ATP-dependent activity, acting on DNA	6/307	123/18522	0.0487805	2.94304	2.80688	0.0167025	0.4958	0.478403	MCM3/RAD51D/DMC1/HELLS/PIF1/MCM5	6
MF	GO:0038187	pattern recognition receptor activity	3/307	34/18522	0.0882353	5.32343	3.27575	0.018468	0.508489	0.490648	PGLYRP2/TLR5/CD14	3
MF	GO:0015368	calcium:monoatomic cation antiporter activity	2/307	13/18522	0.153846	9.28188	3.8779	0.0189331	0.508489	0.490648	SLC24A3/SLC8A1	2
MF	GO:0042805	actinin binding	3/307	36/18522	0.0833333	5.02769	3.14031	0.0215103	0.524123	0.505733	ADORA2A/MAGI1/PPARG	3
MF	GO:0001664	G protein-coupled receptor binding	10/307	291/18522	0.0343643	2.07327	2.39573	0.0237793	0.524123	0.505733	ADORA2A/WNT10B/EDN3/GRIA1/DEFB103B/GPRASP2/CXCL14/EDN2/ARMCX5-GPRASP2/PRKN	10
MF	GO:0016810	hydrolase activity, acting on carbon-nitrogen (but not peptide) bonds	6/307	134/18522	0.0447761	2.70144	2.56619	0.0243177	0.524123	0.505733	GLS/PGLYRP2/PIGL/CDA/APOBEC3F/ACER2	6
MF	GO:0005005	transmembrane-ephrin receptor activity	2/307	15/18522	0.133333	8.0443	3.54325	0.024939	0.524123	0.505733	EPHA8/EPHB2	2
MF	GO:0043176	amine binding	2/307	15/18522	0.133333	8.0443	3.54325	0.024939	0.524123	0.505733	AMD1/SAT1	2
MF	GO:0140767	enzyme-substrate adaptor activity	4/307	67/18522	0.0597015	3.60193	2.76989	0.025091	0.524123	0.505733	KLHDC1/HERPUD1/DET1/ARRDC4	4
MF	GO:0016641	oxidoreductase activity, acting on the CH-NH2 group of donors, oxygen as acceptor	2/307	16/18522	0.125	7.54153	3.39836	0.0281943	0.567915	0.547988	MAOB/LOX	2
MF	GO:0016782	transferase activity, transferring sulphur-containing groups	4/307	71/18522	0.056338	3.399	2.62928	0.0302321	0.573995	0.553854	HS3ST2/SULT1A2/CDKAL1/CHST7	4
MF	GO:0016811	hydrolase activity, acting on carbon-nitrogen (but not peptide) bonds, in linear amides	4/307	72/18522	0.0555556	3.35179	2.5957	0.0316073	0.573995	0.553854	GLS/PGLYRP2/PIGL/ACER2	4
MF	GO:0008194	UDP-glycosyltransferase activity	6/307	145/18522	0.0413793	2.49651	2.34862	0.0339651	0.573995	0.553854	UGT1A5/GALNT10/XXYLT1/GALNT18/UGT1A4/B3GNT5	6
MF	GO:0140299	small molecule sensor activity	3/307	43/18522	0.0697674	4.20923	2.73516	0.03418	0.573995	0.553854	TMEM63C/RAD51D/DMC1	3
MF	GO:0005003	ephrin receptor activity	2/307	18/18522	0.111111	6.70358	3.14295	0.0351783	0.573995	0.553854	EPHA8/EPHB2	2
MF	GO:0030297	transmembrane receptor protein tyrosine kinase activator activity	2/307	18/18522	0.111111	6.70358	3.14295	0.0351783	0.573995	0.553854	EREG/NRG1	2
MF	GO:0051539	4 iron, 4 sulfur cluster binding	3/307	44/18522	0.0681818	4.11356	2.68438	0.0362445	0.573995	0.553854	DPYD/PRIM2/CDKAL1	3
MF	GO:0019207	kinase regulator activity	9/307	270/18522	0.0333333	2.01107	2.17269	0.0366379	0.573995	0.553854	STRADA/EREG/CDKN2C/CAV1/CCNA2/NRG1/YWHAB/APC/FAM20A	9
MF	GO:0004653	polypeptide N-acetylgalactosaminyltransferase activity	2/307	19/18522	0.105263	6.35076	3.02941	0.0388947	0.574111	0.553967	GALNT10/GALNT18	2
MF	GO:0033218	amide binding	12/307	409/18522	0.0293399	1.77014	2.04467	0.040779	0.574111	0.553967	QRFPR/GRIA1/HLA-B/RYR2/GPRASP2/INSR/EPHB2/HLCS/ARMCX5-GPRASP2/PPARG/FOLR3/CLU	12
MF	GO:0019199	transmembrane receptor protein kinase activity	4/307	79/18522	0.0506329	3.0548	2.37604	0.042252	0.574111	0.553967	ACVR1C/EPHA8/INSR/EPHB2	4
MF	GO:0016638	oxidoreductase activity, acting on the CH-NH2 group of donors	2/307	20/18522	0.1	6.03322	2.92374	0.0427529	0.574111	0.553967	MAOB/LOX	2
MF	GO:0051787	misfolded protein binding	2/307	20/18522	0.1	6.03322	2.92374	0.0427529	0.574111	0.553967	DERL3/CLU	2
MF	GO:0140664	ATP-dependent DNA damage sensor activity	2/307	20/18522	0.1	6.03322	2.92374	0.0427529	0.574111	0.553967	RAD51D/DMC1	2
MF	GO:0016758	hexosyltransferase activity	7/307	196/18522	0.0357143	2.15472	2.10989	0.0452732	0.576092	0.555878	UGT1A5/GALNT10/GALNT18/UGT1A4/ALG10B/B3GNT5/FUT8	7
MF	GO:0033293	monocarboxylic acid binding	4/307	81/18522	0.0493827	2.97937	2.31774	0.0456217	0.576092	0.555878	CYP26B1/AKR1C3/HLCS/PPARG	4
MF	GO:1990381	ubiquitin-specific protease binding	2/307	21/18522	0.0952381	5.74593	2.82501	0.0467473	0.576092	0.555878	DERL3/PRKN	2
MF	GO:0005178	integrin binding	6/307	157/18522	0.0382166	2.30569	2.13295	0.0469862	0.576092	0.555878	ADAM23/TLN2/NRG1/JAM3/CD177/GFRA1	6
MF	GO:0003697	single-stranded DNA binding	5/307	119/18522	0.0420168	2.53497	2.1808	0.0481447	0.577736	0.557465	MAPT/MCM3/RAD51D/DMC1/MCM5	5

## Sheet: table S5
Ingenuity Canonical Pathways	-log(p-value)	Ratio	Molecules
Response of EIF2AK1 (HRI) to heme deficiency	4.56	0.267	ATF4,CEBPG,CHAC1,DDIT3
Aryl Hydrocarbon Receptor Signaling	4.54	0.0629	ALDH1A3,ALDH1B1,ALDH1L2,ALDH3A2,ALDH6A1,APAF1,CDK4,FAS,HSPB3,NFIB
Xenobiotic Metabolism AHR Signaling Pathway	4	0.0805	ABCG2,ALDH1A3,ALDH1B1,ALDH1L2,ALDH3A2,ALDH6A1,UGT1A9 (includes others)
ATF6 (ATF6-alpha) activates chaperone genes	3.69	0.3	ATF4,DDIT3,HSPA5
ATF4 activates genes in response to endoplasmic reticulum stress	3.5	0.148	ATF4,CEBPG,CXCL8,DDIT3
Role of IL-17A in Psoriasis	3.22	0.214	CXCL8,S100A8,S100A9
Unfolded protein response	3.07	0.0667	ATF4,CEBPG,DDIT3,DNAJC14,HSPA5,VCP
COPI-mediated anterograde transport	2.79	0.0588	ARF3,COG4,DCTN2,DCTN4,NAPB,YKT6
Serotonin Degradation	2.69	0.0685	ALDH1A3,ALDH1B1,ALDH3A2,EXT2,UGT1A9 (includes others)
TP53 Regulates Transcription of Cell Death Genes	2.69	0.0909	APAF1,FAS,PMAIP1,TNFRSF10D
Histamine Degradation	2.68	0.143	ALDH1A3,ALDH1B1,ALDH3A2
Fatty Acid α-oxidation	2.68	0.143	ALDH1A3,ALDH1B1,ALDH3A2
Endoplasmic Reticulum Stress Pathway	2.68	0.143	ATF4,DDIT3,HSPA5
Putrescine Degradation III	2.62	0.136	ALDH1A3,ALDH1B1,ALDH3A2
MYC Mediated Apoptosis Signaling	2.48	0.08	APAF1,FAS,PMAIP1,PRKAR2A
Ethanol Degradation IV	2.46	0.12	ALDH1A3,ALDH1B1,ALDH3A2
p38 MAPK Signaling	2.43	0.05	ATF4,DDIT3,DUSP10,FAS,HSPB3,TAB2
RHO GTPase cycle	2.4	0.0289	ALDH3A2,AMIGO2,ARHGAP11A,ARHGAP11B,ARHGAP31,BCAP31,DOCK1,EPSTI1,FAM169A,GOLGA8K (includes others),RHOQ,VCP,YKT6
Tryptophan Degradation X (Mammalian, via Tryptamine)	2.37	0.111	ALDH1A3,ALDH1B1,ALDH3A2
CSDE1 Signaling Pathway	2.3	0.0714	AGO1,APAF1,BCYRN1,EDC3
Immunogenic Cell Death Signaling Pathway	2.29	0.0556	ATF4,BCAP31,CXCL10,DDIT3,HSPA5
Death Receptor Signaling	2.18	0.0521	APAF1,BIRC2,FAS,HSPB3,NFKBIA
Dopamine Degradation	2.16	0.0938	ALDH1A3,ALDH1B1,ALDH3A2
p53 Signaling	2.14	0.051	APAF1,CDK4,FAS,PMAIP1,THBS1
Induction of Apoptosis by HIV1	2.08	0.0615	APAF1,BIRC2,FAS,NFKBIA
Ethanol Degradation II	2.05	0.0857	ALDH1A3,ALDH1B1,ALDH3A2
Osteoarthritis Pathway	2.05	0.0339	ATF4,CXCL8,DDIT4,DLX5,S100A8,S100A9,TIMP3,VEGFC
γ-glutamyl Cycle	2.04	0.167	CHAC1,GGT6
Apoptosis Signaling	2.03	0.0481	APAF1,BCL2L10,BIRC2,FAS,NFKBIA
TWEAK Signaling	1.98	0.0811	APAF1,BIRC2,NFKBIA
Noradrenaline and Adrenaline Degradation	1.98	0.0811	ALDH1A3,ALDH1B1,ALDH3A2
Xenobiotic Metabolism PXR Signaling Pathway	1.97	0.0359	ALDH1A3,ALDH1B1,ALDH1L2,ALDH3A2,ALDH6A1,PRKAR2A,UGT1A9 (includes others)
Cytosolic iron-sulfur cluster assembly	1.97	0.154	CIAO1,CIAPIN1
Advanced glycosylation endproduct receptor signaling	1.97	0.154	DDOST,S100A12
Sorbitol Degradation I	1.91	1	SORD
Lipoate Salvage and Modification	1.91	1	LIPT1
Intra-Golgi and retrograde Golgi-to-ER traffic	1.89	0.0345	ARF3,COG4,DCTN2,DCTN4,NAPB,STX6,YKT6
Coronavirus Pathogenesis Pathway	1.88	0.0343	ATF4,BST2,CDK4,CXCL8,DDIT3,MT-RNR1,NFKBIA
Parkinson's Signaling Pathway	1.85	0.0293	ALDH1A3,ALDH1B1,ALDH1L2,ALDH3A2,ALDH6A1,ATF4,CXCL8,DDIT3,HSPA5
MyD88:MAL(TIRAP) cascade initiated on plasma membrane	1.83	0.0714	S100A8,S100A9,TAB2
Role of MAPK Signaling in Inhibiting the Pathogenesis of Influenza	1.79	0.0506	ABHD3,CXCL10,CXCL8,NFKBIA
TAK1-dependent IKK and NF-kappa-B activation	1.78	0.0682	NFKBIA,S100A12,TAB2
Generic Transcription Pathway	1.76	0.0257	MED30,NR1D2,ZKSCAN7,ZNF155,ZNF2,ZNF273,ZNF30,ZNF320,ZNF333,ZNF436,ZNF552
Class I MHC mediated antigen processing and presentation	1.74	0.0267	ASB1,BCAP31,DCAF1,HSPA5,KLHL11,MEX3C,RNF114,S100A8,S100A9,UBE2G1
Role of IL-17F in Allergic Inflammatory Airway Diseases	1.7	0.0638	ATF4,CXCL10,CXCL8
Transcriptional regulation of white adipocyte differentiation	1.7	0.0476	ADIRF,CDK4,MED18,MED30
Unfolded Protein Response (UPR)	1.69	0.111	ATF4,HSPA5
Response to elevated platelet cytosolic Ca2+	1.63	0.0379	ABCC4,HSPA5,THBS1,TIMP3,VEGFC
β-alanine Degradation I	1.61	0.5	ALDH6A1
Lipoate Biosynthesis and Incorporation II	1.61	0.5	LIPT1
Glutamine Degradation I	1.61	0.5	GLS2
TNFR1 Signaling	1.61	0.0588	APAF1,BIRC2,NFKBIA
RANK Signaling in Osteoclasts	1.59	0.044	BIRC2,NFKBIA,TAB2,TNFRSF11A
Role of PKR in Interferon Induction and Antiviral Response	1.58	0.0368	APAF1,FAS,HSPA5,NFKBIA,TAB2
Regulation of TLR by endogenous ligand	1.57	0.0952	S100A8,S100A9
RHO GTPases Activate NADPH Oxidases	1.53	0.0909	S100A8,S100A9
Superpathway of D-myo-inositol (1,4,5)-trisphosphate Metabolism	1.53	0.0909	INPP1,IPMK
Signaling by PTK6	1.52	0.0545	CDK4,CRK,DOCK1
Lymphotoxin β Receptor Signaling	1.52	0.0545	APAF1,BIRC2,NFKBIA
Small Cell Lung Cancer Signaling	1.51	0.0417	APAF1,BIRC2,CDK4,NFKBIA
Oxidative Ethanol Degradation III	1.5	0.0536	ALDH1A3,ALDH1B1,ALDH3A2
Role of Lipids/Lipid Rafts in the Pathogenesis of Influenza	1.49	0.087	IFNE,RSAD2
TNF signaling	1.48	0.0526	BIRC2,SMPD2,TAB2
Xenobiotic Metabolism CAR Signaling Pathway	1.48	0.0309	ALDH1A3,ALDH1B1,ALDH1L2,ALDH3A2,ALDH6A1,UGT1A9 (includes others)
Neutrophil degranulation	1.47	0.0231	AMPD3,APAF1,BST2,CSTB,DDOST,GYG1,S100A12,S100A8,S100A9,VCP,VNN1
RUNX1 regulates megakaryocyte differentiation and platelet function	1.46	0.0517	AGO1,H2BC12L,THBS1
Tumoricidal Function of Hepatic Natural Killer Cells	1.46	0.0833	APAF1,FAS
Endocannabinoid Cancer Inhibition Pathway	1.45	0.034	ATF4,DDIT3,PRKAR2A,SMPD2,VEGFC
RHO GTPases regulate CFTR trafficking	1.44	0.333	RHOQ
1D-myo-inositol Hexakisphosphate Biosynthesis V (from Ins(1,3,4)P3)	1.44	0.333	IPMK
Autism Signaling Pathway	1.43	0.026	ALDH1A3,ALDH1B1,ALDH1L2,ALDH3A2,ALDH6A1,BCYRN1,CXCL8,PRKAR2A
Retinoic acid Mediated Apoptosis Signaling	1.43	0.05	APAF1,IFNE,TNFRSF10D
Response of EIF2AK4 (GCN2) to amino acid deficiency	1.42	0.0388	ATF4,CEBPG,DDIT3,RPL38
Sumoylation Pathway	1.42	0.0388	FAS,NFKBIA,RCC1,RHOQ
LPS/IL-1 Mediated Inhibition of RXR Function	1.4	0.0272	ABCC4,ALDH1A3,ALDH1B1,ALDH1L2,ALDH3A2,ALDH6A1,FABP6
IL-17A Signaling in Gastric Cells	1.4	0.0769	CXCL10,CXCL8
NAD Salvage Pathway II	1.37	0.0741	ACP6,NMNAT1
PXR/RXR Activation	1.34	0.0462	ALDH3A2,PRKAR2A,UGT1A9 (includes others)
Integrin Signaling	1.32	0.0283	ARF3,CRK,DOCK1,PPP1R12B,RHOQ,TSPAN3
Role of PI3K/AKT Signaling in the Pathogenesis of Influenza	1.32	0.0455	CRK,IFNE,NFKBIA
Phenylethylamine Degradation I	1.32	0.25	ALDH3A2
Bladder Cancer Signaling	1.26	0.0345	CDK4,CXCL8,THBS1,VEGFC
Interferon alpha/beta signaling	1.24	0.0423	BST2,MX2,RSAD2
Eicosanoid Signaling	1.23	0.025	ABCC4,ABHD3,AP1S1,ATF4,HSPB3,PRKAR2A,VEGFC
Toll Like Receptor 3 (TLR3) Cascade	1.23	0.0625	BIRC2,TAB2
RIPK1-mediated regulated necrosis	1.23	0.0625	BIRC2,FAS
rRNA processing	1.23	0.0625	MT-RNR1,MT-TG
TNFR2 Signaling	1.23	0.0625	BIRC2,NFKBIA
Formation of xylulose-5-phosphate	1.22	0.2	SORD
FasL/ CD95L signaling	1.22	0.2	FAS
Senescence-Associated Secretory Phenotype (SASP)	1.22	0.0411	CDK4,CXCL8,H2BC12L
Role of Osteoblasts, Osteoclasts and Chondrocytes in Rheumatoid Arthritis	1.2	0.0263	ACVR1,BIRC2,DLX5,NFKBIA,TAB2,TNFRSF11A
EIF2 Signaling	1.19	0.0261	AGO1,ATF4,DDIT3,HSPA5,MT-RNR1,RPL38
Antimicrobial peptides	1.19	0.0588	S100A8,S100A9
Oncogene Induced Senescence	1.19	0.0588	AGO1,CDK4
Triglyceride metabolism	1.19	0.0588	FABP6,LPIN1
Hypoxia Signaling in the Cardiovascular System	1.17	0.0395	ATF4,NFKBIA,UBE2G1
Fructose metabolism	1.15	0.167	SORD
Selenocysteine Biosynthesis II (Archaea and Eukaryotes)	1.15	0.167	SEPHS1
NAD Biosynthesis III	1.15	0.167	NMNAT1
MyD88-independent TLR4 cascade	1.12	0.0541	BIRC2,TAB2
Ferroptosis Signaling Pathway	1.11	0.0305	ARF3,ATF4,CHAC1,GLS2
IL-33 Signaling Pathway	1.11	0.027	ATF4,CXCL8,LPIN1,NFKBIA,PRKAR2A
Major pathway of rRNA processing in the nucleolus and cytosol	1.1	0.0269	ISG20L2,LAS1L,RCL1,RPL38,RPP21
NAD Biosynthesis from 2-amino-3-carboxymuconate Semialdehyde	1.08	0.143	NMNAT1
NAD Salvage Pathway III	1.08	0.143	NMNAT1
Glycogen Biosynthesis II (from UDP-D-Glucose)	1.08	0.143	GYG1
NOD1/2 Signaling Pathway	1.07	0.0265	BIRC2,CXCL8,HSPA5,NFKBIA,TAB2
Neurotransmitter release cycle	1.06	0.05	GLS2,SLC38A2
Docosahexaenoic Acid (DHA) Signaling	1.05	0.024	ABHD3,APAF1,ATF4,FABP6,FAS,PRKAR2A
Oxidative Stress Induced Senescence	1.05	0.0349	AGO1,CDK4,H2BC12L
Role of Hypercytokinemia/hyperchemokinemia in the Pathogenesis of Influenza	1.05	0.0349	CXCL10,CXCL8,RSAD2
RNA Polymerase III Transcription	1.05	0.0488	BRF2,NFIB
Sphingolipid metabolism	1.04	0.0345	ALDH3A2,CERK,SMPD2
Thyroid Hormone Metabolism II (via Conjugation and/or Degradation)	1.03	0.0476	EXT2,UGT1A9 (includes others)
rRNA modification in the mitochondrion	1.03	0.125	MT-RNR1
DNA Damage Reversal	1.03	0.125	ASCC2
TRAIL signaling	1.03	0.125	TNFRSF10D
Inositol Pyrophosphates Biosynthesis	1.03	0.125	IPMK
Sphingomyelin Metabolism	1.03	0.125	SMPD2
TP53 Regulates Metabolic Genes	1.03	0.0341	AGO1,DDIT4,GLS2
Synaptogenesis Signaling Pathway	1.02	0.0222	ATF4,CRK,EFNB2,NAPB,PRKAR2A,THBS1,YKT6
Retinoate Biosynthesis I	1.01	0.0465	ALDH1A3,RDH16
Signaling by Retinoic Acid	0.993	0.0455	ALDH1A3,RDH16
KEAP1-NFE2L2 pathway	0.993	0.033	FBXL17,let-7 (includes others),VCP
Abacavir ADME	0.978	0.111	ABCG2
Urea cycle	0.978	0.111	SLC25A15
Pathogenesis of Multiple Sclerosis	0.978	0.111	CXCL10
Interleukin-10 signaling	0.977	0.0444	CXCL10,CXCL8
Glutaminergic Receptor Signaling Pathway (Enhanced)	0.971	0.0215	ABHD3,ATF4,NAPB,PRKAR2A,SLC38A2,TRPM1,YKT6
Apelin Pancreas Signaling Pathway	0.961	0.0435	DDIT3,PRKAR2A
Gene Silencing by RNA	0.951	0.0316	AGO1,H2BC12L,RAE1
IL-1 Signaling	0.941	0.0312	NFKBIA,PRKAR2A,TAB2
Citrulline Biosynthesis	0.935	0.1	GLS2
Salvage Pathways of Pyrimidine Ribonucleotides	0.931	0.0309	ADPGK,CDK4,CMPK2
IL-8 Signaling	0.93	0.0238	CSTB,CXCL8,NFKBIA,RHOQ,VEGFC
DNA Damage Bypass	0.93	0.0417	USP10,VCP
Meiotic recombination	0.93	0.0417	CDK4,H2BC12L
Melanocyte Development and Pigmentation Signaling	0.922	0.0306	ATF4,CRK,PRKAR2A
Protein Ubiquitination Pathway	0.917	0.022	BIRC2,DNAJC14,HSPA5,HSPB3,UBE2G1,USP10
Nonhomologous End-Joining (NHEJ)	0.916	0.0408	BABAM1,H2BC12L
PFKFB4 Signaling Pathway	0.916	0.0408	ATF4,PRKAR2A
Glycerophospholipid biosynthesis	0.912	0.0303	ABHD3,ACP6,LPIN1
Relaxin Signaling	0.906	0.0258	FICD,NFKBIA,PRKAR2A,SLC39A7
NR1H2 and NR1H3-mediated signaling	0.901	0.04	AGO1,FABP6
FAT10 Cancer Signaling Pathway	0.901	0.04	ACVR1,NFKBIA
ERK/MAPK Signaling	0.899	0.0233	ATF4,CRK,DOCK1,HSPB3,PRKAR2A
SUMOylation of immune response proteins	0.896	0.0909	NFKBIA
Alpha-protein kinase 1 signaling pathway	0.896	0.0909	TAB2
Oleate Biosynthesis II (Animals)	0.896	0.0909	ALDH6A1
Transcriptional regulation of granulopoiesis	0.887	0.0392	CDK4,H2BC12L
Mitotic Prophase	0.875	0.0291	H2BC12L,LPIN1,RAE1
Apoptotic execution phase	0.873	0.0385	BCAP31,BIRC2
Oxytocin Signaling Pathway	0.87	0.0213	ATF4,CXCL8,HSPB3,PPP1R12B,PRKAR2A,SLC39A7
HOTAIR Regulatory Pathway	0.85	0.0245	AGO1,HOTAIR,let-7 (includes others),NFKBIA
Phototransduction Pathway	0.847	0.037	GUCA1B,PRKAR2A
Hepatic Fibrosis Signaling Pathway	0.844	0.0192	ACVR1,ATF4,CXCL8,KLF9,NFKBIA,PRKAR2A,RHOQ,VEGFC
Intrinsic Pathway for Apoptosis	0.834	0.0364	APAF1,PMAIP1
HSP90 chaperone cycle for steroid hormone receptors in the presence of ligand	0.834	0.0364	DCTN2,DCTN4
Signaling by VEGF	0.831	0.0278	CRK,DOCK1,VEGFC
Metabolism of folate and pterines	0.829	0.0769	ALDH1L2
Azathioprine ADME	0.829	0.0769	ABCC4
NAD biosynthesis II (from tryptophan)	0.829	0.0769	NMNAT1
NAD Phosphorylation and Dephosphorylation	0.829	0.0769	ACP6
NLR signaling pathways	0.822	0.0357	BIRC2,TAB2
Cell Cycle Control of Chromosomal Replication	0.822	0.0357	CDK4,DBF4
Xenobiotic Metabolism Signaling	0.81	0.0204	ALDH1A3,ALDH1B1,ALDH1L2,ALDH3A2,ALDH6A1,UGT1A9 (includes others)
CD27 Signaling in Lymphocytes	0.81	0.0351	APAF1,NFKBIA
Role of IL-17A in Arthritis	0.81	0.0351	CXCL8,NFKBIA
Sleep REM Signaling Pathway	0.806	0.027	ATF4,CXCL8,PRKAR2A
Glutamate and glutamine metabolism	0.799	0.0714	GLS2
Leukotriene Biosynthesis	0.799	0.0714	GGT6
Phenylalanine Degradation IV (Mammalian, via Side Chain)	0.799	0.0714	ALDH3A2
Signaling by PDGF	0.798	0.0345	CRK,THBS1
Ribonucleotide Reductase Signaling Pathway	0.797	0.0234	ATF4,CDK4,let-7 (includes others),THBS1
RAR Activation	0.797	0.0186	ACVR1,ALDH1A3,ATF4,CXCL8,FICD,PRKAR2A,RDH16,RHOQ
DNA Double Strand Break Response	0.786	0.0339	BABAM1,H2BC12L
Netrin Signaling	0.784	0.0231	DOCK1,NAPB,PRKAR2A,YKT6
NRF2-mediated Oxidative Stress Response	0.775	0.0211	ABCC4,ATF4,DNAJC14,ENC1,VCP
Visual phototransduction	0.775	0.0333	GUCA1B,RDH16
GADD45 Signaling	0.775	0.0333	ACVR1,CDK4
Nicotine Degradation III	0.775	0.0333	EXT2,UGT1A9 (includes others)
Assembly of RNA Polymerase III Complex	0.772	0.0667	BRF2
Amyotrophic Lateral Sclerosis Signaling	0.767	0.0259	APAF1,BIRC2,VEGFC
Erythropoietin Signaling Pathway	0.766	0.0227	APAF1,BIRC2,CXCL8,NFKBIA
Caspase activation via Death Receptors in the presence of ligand	0.746	0.0625	FAS
FOXO-mediated transcription of cell death genes	0.746	0.0625	DDIT3
Granzyme B Signaling	0.746	0.0625	APAF1
Glutaryl-CoA Degradation	0.746	0.0625	GCDH
Superpathway of Citrulline Metabolism	0.746	0.0625	GLS2
D-myo-inositol (1,4,5)-trisphosphate Degradation	0.746	0.0625	INPP1
Role of Osteoclasts in Rheumatoid Arthritis Signaling Pathway	0.746	0.0195	ATF4,BIRC2,NFKBIA,RHOQ,TAB2,TNFRSF11A
Regulation of lipid metabolism by PPARalpha	0.744	0.0252	MED18,MED30,UGT1A9 (includes others)
Tight Junction Signaling	0.742	0.0222	CDK4,NAPB,PRKAR2A,YKT6
NGF Signaling	0.737	0.025	ATF4,CRK,SMPD2
Melatonin Degradation I	0.732	0.0312	EXT2,UGT1A9 (includes others)
D-myo-inositol (1,4,5,6)-Tetrakisphosphate Biosynthesis	0.725	0.0219	ACP6,DUSP10,IPMK,PPP1R12B
D-myo-inositol (3,4,5,6)-tetrakisphosphate Biosynthesis	0.725	0.0219	ACP6,DUSP10,IPMK,PPP1R12B
Protein methylation	0.722	0.0588	VCP
FOXO-mediated transcription of cell cycle genes	0.722	0.0588	CCNG2
RAN Signaling	0.722	0.0588	RCC1
1D-myo-inositol Hexakisphosphate Biosynthesis II (Mammalian)	0.722	0.0588	IPMK
D-myo-inositol (1,3,4)-trisphosphate Biosynthesis	0.722	0.0588	IPMK
Pyridoxal 5'-phosphate Salvage Pathway	0.721	0.0308	ADPGK,CDK4
Neuroinflammation Signaling Pathway	0.708	0.0189	ACVR1,ATF4,BIRC2,CXCL10,CXCL8,FAS
Phase II - Conjugation of compounds	0.701	0.0299	GGT6,UGT1A9 (includes others)
Nicotinate metabolism	0.7	0.0556	NMNAT1
Branched-chain amino acid catabolism	0.7	0.0556	ALDH6A1
MHC class II antigen presentation	0.695	0.0238	AP1S1,DCTN2,DCTN4
TNFR2 non-canonical NF-kB pathway	0.692	0.0294	BIRC2,TNFRSF11A
Nicotine Degradation II	0.692	0.0294	EXT2,UGT1A9 (includes others)
ROBO SLIT Signaling Pathway	0.688	0.0236	ARF3,PRKAR2A,VEGFC
Macrophage Alternative Activation Signaling Pathway	0.686	0.0211	ATF4,NFKBIA,THBS1,TSC22D3
Superpathway of Melatonin Degradation	0.682	0.029	EXT2,UGT1A9 (includes others)
RHO GTPases activate CIT	0.679	0.0526	PPP1R12B
RHO GTPases Activate ROCKs	0.679	0.0526	PPP1R12B
NFE2L2 regulating anti-oxidant/detoxification enzymes	0.679	0.0526	ATF4
IL-6 Signaling	0.675	0.0233	CXCL8,HSPB3,NFKBIA
TP53 Regulates Transcription of DNA Repair Genes	0.673	0.0286	AP1S1,CCNT2
ISG15 antiviral mechanism	0.664	0.0282	MX2,RAE1
Class I peroxisomal membrane protein import	0.66	0.05	ALDH3A2
Valine Degradation I	0.66	0.05	ALDH6A1
Apelin Liver Signaling Pathway	0.66	0.05	FAS
COPII-mediated vesicle transport	0.655	0.0278	NAPB,YKT6
Deubiquitination	0.652	0.019	BABAM1,BIRC2,NFKBIA,USP10,VCP
Atherosclerosis Signaling	0.649	0.0226	ABHD3,CXCL8,S100A8
Glioma Invasiveness Signaling	0.646	0.0274	RHOQ,TIMP3
RHO GTPases activate PAKs	0.641	0.0476	PPP1R12B
Nucleotide salvage	0.641	0.0476	AMPD3
Adrenomedullin signaling pathway	0.64	0.0201	ADM,CALCRL,PRKAR2A,SLC39A7
SNARE Signaling Pathway	0.631	0.0221	NAPB,PRKAR2A,YKT6
ID1 Signaling Pathway	0.63	0.0199	ACVR1,CDK4,S100A9,VEGFC
ILK Signaling	0.63	0.0199	ATF4,DOCK1,RHOQ,VEGFC
Ephrin Receptor Signaling	0.625	0.0198	ATF4,CRK,EFNB2,VEGFC
Peroxisomal lipid metabolism	0.623	0.0455	ALDH3A2
Interconversion of nucleotide di- and triphosphates	0.623	0.0455	DCTD
Insertion of tail-anchored proteins into the endoplasmic reticulum membrane	0.623	0.0455	ALDH3A2
Pre-NOTCH Expression and Processing	0.621	0.0263	AGO1,H2BC12L
Angiopoietin Signaling	0.621	0.0263	CRK,NFKBIA
White Adipose Tissue Browning Pathway	0.619	0.0217	ATF4,NDN,PRKAR2A
Adipogenesis pathway	0.613	0.0216	ACVR1,DDIT3,LPIN1
Insulin Receptor Signaling	0.607	0.0214	CRK,PRKAR2A,RHOQ
MSP-RON Signaling in Cancer Cells Pathway	0.607	0.0214	ATF4,NFKBIA,VEGFC
RAF-independent MAPK1/3 activation	0.607	0.0435	DUSP10
Metabolism of porphyrins	0.607	0.0435	ABCG2
tRNA processing in the mitochondrion	0.607	0.0435	MT-TG
Pyrimidine Deoxyribonucleotides De Novo Biosynthesis I	0.607	0.0435	CMPK2
Tryptophan Degradation III (Eukaryotic)	0.607	0.0435	GCDH
Toll-like Receptor Signaling	0.605	0.0256	NFKBIA,TAB2
Insulin Secretion Signaling Pathway	0.602	0.0182	AGO1,ATF4,NAPB,PRKAR2A,YKT6
Role of Chondrocytes in Rheumatoid Arthritis Signaling Pathway	0.601	0.0213	CEBPG,CXCL8,VEGFC
DDX58/IFIH1-mediated induction of interferon-alpha/beta	0.597	0.0253	NFKBIA,S100A12
HIF1α Signaling	0.592	0.0191	ADM,CCNG2,HSPA5,VEGFC
3-phosphoinositide Biosynthesis	0.592	0.0191	ACP6,DUSP10,IPMK,PPP1R12B
Other interleukin signaling	0.591	0.0417	TXLNA
Regulation of RUNX1 Expression and Activity	0.591	0.0417	AGO1
Glycogen metabolism	0.591	0.0417	GYG1
Chronic Myeloid Leukemia Signaling	0.59	0.018	CDK4,CRK,FAS,let-7 (includes others),RCC1
Glucose metabolism	0.589	0.025	ADPGK,RAE1
Signaling by NTRK1 (TRKA)	0.581	0.0247	CRK,VRK3
MyD88 cascade initiated on plasma membrane	0.575	0.04	TAB2
BEX2 Signaling Pathway	0.574	0.0244	NFKBIA,VEGFC
mTOR Signaling	0.57	0.0187	DDIT4,MT-RNR1,RHOQ,VEGFC
Huntington's Disease Signaling	0.567	0.0176	APAF1,ATF4,HSPA5,NAPB,YKT6
DNA methylation	0.561	0.0385	H2BC12L
Estrogen-mediated S-phase Entry	0.561	0.0385	CDK4
Role of MAPK Signaling in the Pathogenesis of Influenza	0.559	0.0238	ABHD3,CXCL10
PEDF Signaling	0.559	0.0238	FAS,NFKBIA
Semaphorin Neuronal Repulsive Signaling Pathway	0.553	0.02	PPP1R12B,PRKAR2A,SEMA5A
Syndecan interactions	0.547	0.037	THBS1
Integrin signaling	0.547	0.037	CRK
Cardiomyocyte Differentiation via BMP Receptors	0.547	0.037	ACVR1
FGF Signaling	0.545	0.0233	ATF4,CRK
Corticotropin Releasing Hormone Signaling	0.542	0.0197	ATF4,PRKAR2A,SLC39A7
Glyoxylate metabolism and glycine degradation	0.534	0.0357	LIPT1
RHO GTPases activate PKNs	0.534	0.0357	PPP1R12B
Activated PKN1 stimulates transcription of AR regulated genes KLK2 and KLK3	0.534	0.0357	H2BC12L
IL-10 Signaling	0.532	0.0195	ATF4,DDIT4,NFKBIA
Hepatic Cholestasis	0.532	0.0179	CXCL8,FABP6,NFKBIA,PRKAR2A
Necroptosis Signaling Pathway	0.527	0.0194	BIRC2,FAS,TAB2
Histone Modification Signaling Pathway	0.527	0.0169	BAZ2B,HOTAIR,let-7 (includes others),NSD1,VEGFC
Cachexia Signaling Pathway	0.524	0.0163	ACVR1,AGO1,CXCL8,DDIT4,HSPA5,PRKAR2A
eNOS Signaling	0.523	0.0192	HSPA5,PRKAR2A,VEGFC
SIRT1 negatively regulates rRNA expression	0.521	0.0345	H2BC12L
TNFs bind their physiological receptors	0.521	0.0345	EDA2R
NAFLD Signaling Pathway	0.52	0.0177	ATF4,CXCL8,DDIT3,LPIN1
HER-2 Signaling in Breast Cancer	0.516	0.0176	ARF3,CDK4,NFKBIA,RAE1
Ovarian Cancer Signaling	0.513	0.019	CDK4,PRKAR2A,VEGFC
Factors involved in megakaryocyte development and platelet production	0.512	0.022	DOCK1,PRKAR2A
Ceramide Signaling	0.512	0.022	CERK,SMPD2
BMP signaling pathway	0.512	0.022	ACVR1,PRKAR2A
Protein ubiquitination	0.509	0.0333	UBE2G1
ABRA Signaling Pathway	0.506	0.0217	CALD1,VEGFC
Actin Nucleation by ARP-WASP Complex	0.499	0.0215	PPP1R12B,RHOQ
MyD88 dependent cascade initiated on endosome	0.497	0.0323	TAB2
Sonic Hedgehog Signaling	0.497	0.0323	PRKAR2A
Neurovascular Coupling Signaling Pathway	0.497	0.0172	ABHD3,PPP1R12B,PRKAR2A,SLC39A7
Fcγ Receptor-mediated Phagocytosis in Macrophages and Monocytes	0.493	0.0213	CRK,DOCK1
Inhibition of ARE-Mediated mRNA Degradation Pathway	0.49	0.0184	AGO1,EDC3,PRKAR2A
Phagosome Maturation	0.485	0.0183	DCTN4,NAPB,YKT6
Class B/2 (Secretin family receptors)	0.481	0.0208	ADM,CALCRL
Superpathway of Inositol Phosphate Compounds	0.478	0.0169	ACP6,DUSP10,IPMK,PPP1R12B
Cellular response to heat stress	0.475	0.0206	HSPA5,RAE1
MAPK targets/ Nuclear events mediated by MAP kinases	0.475	0.0303	VRK3
Activation of the pre-replicative complex	0.475	0.0303	DBF4
Airway Inflammation in Asthma	0.475	0.0303	CXCL8
CXCR4 Signaling	0.468	0.0179	CRK,DOCK1,RHOQ
SUMOylation of SUMOylation proteins	0.465	0.0294	RAE1
Transcriptional Regulation by E2F6	0.465	0.0294	APAF1
4-1BB Signaling in T Lymphocytes	0.465	0.0294	NFKBIA
Inhibition of Angiogenesis by TSP1	0.465	0.0294	THBS1
p75 NTR receptor-mediated signalling	0.458	0.02	NFKBIA,SMPD2
ATM Signaling	0.458	0.02	ATF4,NFKBIA
Oxytocin in Spinal Neurons Signaling Pathway	0.454	0.0286	SLC39A7
PRC2 methylates histones and DNA	0.454	0.0286	H2BC12L
Transcriptional Regulation by NPAS4	0.454	0.0286	AGO1
Role of Osteoblasts in Rheumatoid Arthritis Signaling Pathway	0.454	0.0164	ACVR1,CXCL8,DLX5,VEGFC
ABC-family proteins mediated transport	0.453	0.0198	ABCC4,VCP
Aldosterone Signaling in Epithelial Cells	0.451	0.0174	DNAJC14,HSPA5,HSPB3
Serotonin Receptor Signaling	0.451	0.0149	ABHD3,ATF4,CXCL8,NFKBIA,PPP1R12B,PRKAR2A,RHOQ
MIF-mediated Glucocorticoid Regulation	0.445	0.0278	NFKBIA
Cohesin Chromatin Regulation Pathway	0.444	0.0162	H2BC12L,MED18,MED30,PCDHGB5
Molecular Mechanisms of Cancer	0.443	0.014	ACVR1,APAF1,BIRC2,CALCRL,CDK4,CRK,FAS,NFKBIA,PMAIP1,PRKAR2A,RHOQ,TAB2
ERCC6 (CSB) and EHMT2 (G9a) positively regulate rRNA expression	0.435	0.027	H2BC12L
Protein Sorting Signaling Pathway	0.427	0.0169	AP1S1,PRKAR2A,SNX24
Wound Healing Signaling Pathway	0.427	0.0159	ACVR1,CXCL8,NFKBIA,VEGFC
SUMOylation of ubiquitinylation proteins	0.426	0.0263	RAE1
NoRC negatively regulates rRNA expression	0.426	0.0263	H2BC12L
Resolution of Abasic Sites (AP sites)	0.426	0.0263	UNG
Cell Cycle Regulation by BTG Family Proteins	0.426	0.0263	CDK4
Tumor Microenvironment Pathway	0.423	0.0168	CXCL8,FAS,VEGFC
Paxillin Signaling	0.421	0.0187	CRK,DOCK1
MAP kinase activation	0.417	0.0256	TAB2
Inhibition of Matrix Metalloproteases	0.417	0.0256	TIMP3
Estrogen Receptor Signaling	0.411	0.0147	ATF4,MED18,MED30,PPP1R12B,PRKAR2A,VEGFC
Role of Macrophages, Fibroblasts and Endothelial Cells in Rheumatoid Arthritis	0.41	0.015	ATF4,CEBPG,CXCL8,NFKBIA,VEGFC
Transcriptional Regulation by VENTX	0.409	0.025	AGO1
Pyrimidine Ribonucleotides Interconversion	0.409	0.025	CMPK2
Ion channel transport	0.408	0.0164	ATP11C,TRPM1,TSC22D3
Interleukin-4 and Interleukin-13 signaling	0.407	0.0182	CXCL8,NDN
Kinetochore Metaphase Signaling Pathway	0.407	0.0182	MXD3,SKA1
Protein Kinase A Signaling	0.406	0.0146	ATF4,DUSP10,FICD,NFKBIA,PRKAR2A,PTPRG
O-linked glycosylation	0.402	0.018	SEMA5A,THBS1
DAG and IP3 signaling	0.401	0.0244	PRKAR2A
HDR through Homologous Recombination (HRR) or Single Strand Annealing (SSA)	0.397	0.0179	BABAM1,H2BC12L
FXR/RXR Activation	0.394	0.016	CXCL8,DDIT3,FABP6
IL-17 Signaling	0.394	0.016	CXCL8,TAB2,VEGFC
April Mediated Signaling	0.392	0.0238	NFKBIA
Prostate Cancer Signaling	0.388	0.0175	ATF4,NFKBIA
Antioxidant Action of Vitamin C	0.388	0.0175	ABHD3,NFKBIA
Role of MAPK Signaling in Promoting the Pathogenesis of Influenza	0.388	0.0175	ABHD3,NFKBIA
Macrophage Classical Activation Signaling Pathway	0.387	0.0159	CXCL10,CXCL8,NFKBIA
Vasopressin regulates renal water homeostasis via Aquaporins	0.385	0.0233	PRKAR2A
Smooth Muscle Contraction	0.385	0.0233	CALD1
Aggrephagy	0.385	0.0233	VCP
B Cell Activating Factor Signaling	0.385	0.0233	NFKBIA
Oncostatin M Signaling	0.385	0.0233	TIMP3
Pyrimidine Ribonucleotides De Novo Biosynthesis	0.385	0.0233	CMPK2
SRP-dependent cotranslational protein targeting to membrane	0.384	0.0174	DDOST,RPL38
Sleep NREM Signaling Pathway	0.384	0.0174	ATF4,PRKAR2A
Regulation of Actin-based Motility by Rho	0.384	0.0174	PPP1R12B,RHOQ
Production of Nitric Oxide and Reactive Oxygen Species in Macrophages	0.38	0.0157	NFKBIA,RHOQ,S100A8
Circadian Rhythm Signaling	0.379	0.0149	ATF4,NR1D2,PRKAR2A,SLC39A7
MIF Regulation of Innate Immunity	0.377	0.0227	NFKBIA
BER (Base Excision Repair) Pathway	0.377	0.0227	UNG
ESR-mediated signaling	0.37	0.0169	AGO1,H2BC12L
PPARα/RXRα Activation	0.37	0.0155	ACVR1,NFKBIA,PRKAR2A
Hepatic Fibrosis / Hepatic Stellate Cell Activation	0.37	0.0155	CXCL8,FAS,VEGFC
3-phosphoinositide Degradation	0.37	0.0155	ACP6,DUSP10,PPP1R12B
SUMOylation of DNA replication proteins	0.37	0.0222	RAE1
Carboxyterminal post-translational modifications of tubulin	0.37	0.0222	SVBP
GPER1 signaling	0.37	0.0222	PRKAR2A
Cell Cycle Checkpoints	0.367	0.0147	BABAM1,DBF4,H2BC12L,SKA1
Cytosolic sensors of pathogen-associated DNA	0.363	0.0217	NFKBIA
SUMOylation of RNA binding proteins	0.363	0.0217	RAE1
Role of RIG1-like Receptors in Antiviral Innate Immunity	0.363	0.0217	NFKBIA
tRNA Splicing	0.363	0.0217	FICD
DNA damage-induced 14-3-3σ Signaling	0.363	0.0217	APAF1
IL-23 Signaling Pathway	0.363	0.0217	NFKBIA
Sphingosine-1-phosphate Signaling	0.362	0.0167	RHOQ,SMPD2
Nitric Oxide Signaling in the Cardiovascular System	0.362	0.0167	PRKAR2A,VEGFC
iNOS Signaling	0.356	0.0213	NFKBIA
Oxytocin in Brain Signaling Pathway	0.354	0.0151	ABHD3,ATF4,DDIT3
Pulmonary Healing Signaling Pathway	0.354	0.0151	NFKBIA,THBS1,VEGFC
D-myo-inositol-5-phosphate Metabolism	0.354	0.0151	ACP6,DUSP10,PPP1R12B
Neuroprotective Role of THOP1 in Alzheimer's Disease	0.354	0.0164	PREP,PRKAR2A
Transcriptional activity of SMAD2/SMAD3:SMAD4 heterotrimer	0.343	0.0204	CCNT2
Nucleosome assembly	0.343	0.0204	H2BC12L
TCR signaling	0.338	0.0159	NFKBIA,TAB2
Pancreatic Adenocarcinoma Signaling	0.338	0.0159	CDK4,VEGFC
Gαs Signaling	0.338	0.0159	ATF4,PRKAR2A
Netrin-1 signaling	0.336	0.02	DOCK1
Melanoma Signaling	0.336	0.02	CDK4
Endocannabinoid Developing Neuron Pathway	0.334	0.0157	ATF4,PRKAR2A
CLEAR Signaling Pathway	0.333	0.014	ATF4,DDIT4,TNFRSF11A,TRPM1
TR/RXR Activation	0.33	0.0156	KLF9,VEGFC
Transcriptional regulation by RUNX2	0.33	0.0196	CDK4
UVC-Induced MAPK Signaling	0.33	0.0196	SMPD2
Amyloid Processing	0.33	0.0196	PRKAR2A
Role of Tissue Factor in Cancer	0.33	0.0145	ACVR1,CXCL8,VEGFC
Clathrin-mediated Endocytosis Signaling	0.327	0.0144	AP1S1,S100A8,VEGFC
Interleukin-1 family signaling	0.327	0.0155	NFKBIA,TAB2
B-WICH complex positively regulates rRNA expression	0.324	0.0192	H2BC12L
Synaptic Long Term Potentiation	0.316	0.0152	ATF4,PRKAR2A
Role of Cytokines in Mediating Communication between Immune Cells	0.312	0.0185	CXCL8
P2Y Purinergic Receptor Signaling Pathway	0.312	0.015	ATF4,PRKAR2A
Meiotic synapsis	0.307	0.0182	H2BC12L
Metabolism of non-coding RNA	0.307	0.0182	RAE1
Deadenylation-dependent mRNA decay	0.307	0.0182	EDC3
Interleukin-3, Interleukin-5 and GM-CSF signaling	0.307	0.0182	CRK
E3 ubiquitin ligases ubiquitinate target proteins	0.307	0.0182	VCP
Amino acids regulate mTORC1	0.307	0.0182	ITFG2
Sensory processing of sound by outer hair cells of the cochlea	0.307	0.0182	MYO3B
Autophagy	0.302	0.0138	ATF4,DDIT3,PRKAR2A
DNA Damage/Telomere Stress Induced Senescence	0.301	0.0179	H2BC12L
SUMOylation of chromatin organization proteins	0.301	0.0179	RAE1
Folate Signaling Pathway	0.301	0.0179	ALDH1L2
Triacylglycerol Biosynthesis	0.301	0.0179	LPIN1
Hereditary Breast Cancer Signaling	0.295	0.0145	CDK4,VEGFC
Nuclear Cytoskeleton Signaling Pathway	0.294	0.0136	DCTN2,DCTN4,RAE1
GABAergic Receptor Signaling Pathway (Enhanced)	0.292	0.0144	PRKAR2A,SLC38A2
Iron uptake and transport	0.291	0.0172	ABCG2
Cancer Drug Resistance by Drug Efflux	0.291	0.0172	ABCG2
CGAS-STING Signaling Pathway	0.289	0.0143	CXCL8,NFKBIA
Signaling by ERBB4	0.286	0.0169	TAB2
Metabolism of water-soluble vitamins and cofactors	0.286	0.0169	VNN1
Semaphorin Signaling in Neurons	0.276	0.0164	RHOQ
Primary Immunodeficiency Signaling	0.276	0.0164	UNG
IL-12 Signaling and Production in Macrophages	0.274	0.0132	S100A8,THBS1,TNFRSF11A
G alpha (s) signalling events	0.273	0.0138	ADM,CALCRL
C-type lectin receptors (CLRs)	0.273	0.0138	NFKBIA,TAB2
Role of JAK2 in Hormone-like Cytokine Signaling	0.271	0.0161	VEGFC
Transcriptional Regulation by MECP2	0.267	0.0159	AGO1
Mitochondrial protein import	0.262	0.0156	TIMM10B
Semaphorin interactions	0.262	0.0156	SEMA5A
RNA Polymerase II Transcription	0.261	0.0134	CCNT2,DDX39A
PTEN Regulation	0.258	0.0133	AGO1,mir-205 (includes others)
Hedgehog ligand biogenesis	0.258	0.0154	VCP
Activation of IRF by Cytosolic Pattern Recognition Receptors	0.258	0.0154	NFKBIA
cAMP-mediated signaling	0.255	0.0127	ATF4,FICD,PRKAR2A
WNT/Ca+ pathway	0.253	0.0152	ATF4
Factors Promoting Cardiogenesis in Vertebrates	0.25	0.0131	ACVR1,ATF4
Type II Diabetes Mellitus Signaling	0.25	0.0131	NFKBIA,SMPD2
CD40 Signaling	0.249	0.0149	NFKBIA
IL-17A Signaling in Airway Cells	0.249	0.0149	NFKBIA
Sensory processing of sound by inner hair cells of the cochlea	0.241	0.0145	MYO3B
Phospholipases	0.241	0.0145	ABHD3
Cell Cycle: G1/S Checkpoint Regulation	0.241	0.0145	CDK4
Fcgamma receptor (FCGR) dependent phagocytosis	0.239	0.0127	CRK,DOCK1
Actin Cytoskeleton Signaling	0.238	0.0123	CRK,DOCK1,PPP1R12B
Epithelial Adherens Junction Signaling	0.237	0.0127	ACVR1,CRK
Translocation of SLC2A4 (GLUT4) to the plasma membrane	0.233	0.0141	RHOQ
Melatonin Signaling	0.229	0.0139	PRKAR2A
Ephrin B Signaling	0.229	0.0139	EFNB2
HEY1 Signaling Pathway	0.229	0.0124	ACVR1,VEGFC
Telomere Maintenance	0.226	0.0137	H2BC12L
Regulation of RUNX2 expression and activity	0.226	0.0137	DLX5
Extra-nuclear estrogen signaling	0.226	0.0137	UHMK1
Amyloid fiber formation	0.226	0.0137	H2BC12L
trans-Golgi Network Vesicle Budding	0.222	0.0135	AP1S1
ERK5 Signaling	0.222	0.0135	ATF4
GPCR-Mediated Integration of Enteroendocrine Signaling Exemplified by an L Cell	0.219	0.0133	PRKAR2A
SUMOylation of DNA damage response and repair proteins	0.215	0.0132	RAE1
Leptin Signaling in Obesity	0.215	0.0132	PRKAR2A
TREM1 Signaling	0.212	0.013	CXCL8
Antiproliferative Role of Somatostatin Receptor 2	0.212	0.013	SLC39A7
VDR/RXR Activation	0.208	0.0128	CXCL10
NF-κB Activation by Viruses	0.208	0.0128	NFKBIA
Role of WNT/GSK-3β Signaling in the Pathogenesis of Influenza	0.208	0.0128	IFNE
Neurotrophin/TRK Signaling	0.208	0.0128	ATF4
Signaling by MET	0.205	0.0127	CRK
Maturity Onset Diabetes of Young (MODY) Signaling	0.205	0.0127	APOL2
Renal Cell Carcinoma Signaling	0.205	0.0127	CRK
Thyroid Cancer Signaling	0.205	0.0127	CXCL8
Role of JAK family kinases in IL-6-type Cytokine Signaling	0.205	0.0127	VEGFC
Glycosaminoglycan metabolism	0.202	0.0125	EXT2
Role of BRCA1 in DNA Damage Response	0.202	0.0125	BABAM1
IL-17A Signaling in Fibroblasts	0.202	0.0125	NFKBIA
Dopamine Receptor Signaling	0.202	0.0125	PRKAR2A
Activation of anterior HOX genes in hindbrain during early embryogenesis	0.199	0.0123	H2BC12L
Chemokine Signaling	0.199	0.0123	PPP1R12B
Dilated Cardiomyopathy Signaling Pathway	0	0.00667	PRKAR2A
NAD Signaling Pathway	0	0.00662	NMNAT1
Pulmonary Fibrosis Idiopathic Signaling Pathway	0	0.0123	ACVR1,EFNB2,PMAIP1,THBS1
Pyroptosis Signaling Pathway	0	0.0106	PRKAR2A
CDX Gastrointestinal Cancer Signaling Pathway	0	0.00495	CXCL8
MicroRNA Biogenesis Signaling Pathway	0	0.0107	AGO1,RAE1
Multiple Sclerosis Signaling Pathway	0	0.00901	CXCL8,FAS
Pathogen Induced Cytokine Storm Signaling Pathway	0	0.00809	CXCL10,CXCL8,VEGFC
Glucocorticoid Receptor Signaling	0	0.00859	CXCL8,HSPA5,IFNE,NFKBIA,TSC22D3
Natural Killer Cell Signaling	0	0.00505	HSPA5
Neutrophil Extracellular Trap Signaling Pathway	0	0.01	ABHD3,CXCL8,DOCK1,IFNE
S100 Family Signaling Pathway	0	0.0104	ATF4,CALCRL,CXCL8,PRKAR2A,S100A12,S100A8,S100A9,VEGFC
Neuregulin Signaling	0	0.00855	CRK
Leukocyte Extravasation Signaling	0	0.0104	CRK,TIMP3
Axonal Guidance Signaling	0	0.0118	CRK,DOCK1,EFNB2,PRKAR2A,SEMA5A,VEGFC
Synaptic Long Term Depression	0	0.0101	ABHD3,SLC39A7
Chaperone Mediated Autophagy Signaling Pathway	0	0.00315	HSPA5,NFKBIA
Myelination Signaling Pathway	0	0.00917	ACVR1,ATF4,PRKAR2A
Activin Inhibin Signaling Pathway	0	0.00948	ACVR1,NFKBIA
WNK Renal Signaling Pathway	0	0.00943	BIRC2
Acetylcholine Receptor Signaling Pathway	0	0.0103	ATF4,PRKAR2A
Adrenergic Receptor Signaling Pathway (Enhanced)	0	0.01	CXCL8,PRKAR2A
Microautophagy Signaling Pathway	0	0.00625	RETREG1
NFKBIE Signaling Pathway	0	0.00445	CXCL8,NFKBIA
Orexin Signaling Pathway	0	0.0042	PRKAR2A
Sertoli Cell-Germ Cell Junction Signaling Pathway (Enhanced)	0	0.00424	PRKAR2A
Opioid Signalling	0	0.0111	PRKAR2A
G alpha (i) signalling events	0	0.0116	CXCL10,CXCL8,PCP2
PI Metabolism	0	0.0122	ARF3
Eukaryotic Translation Elongation	0	0.0105	RPL38
Electron transport, ATP synthesis, and heat production by uncoupling proteins	0	0.00781	NDUFC1
Integration of energy metabolism	0	0.00971	PRKAR2A
TCF dependent signaling in response to WNT	0	0.0101	H2BC12L,SOX6
Cell surface interactions at the vascular wall	0	0.00474	TNFRSF10D
Phase I - Functionalization of compounds	0	0.0098	ALDH1B1
Integrin cell surface interactions	0	0.0118	THBS1
Selenoamino acid metabolism	0	0.00935	RPL38
Fc epsilon receptor (FCERI) signaling	0	0.00971	NFKBIA,TAB2
Mitotic Metaphase and Anaphase	0	0.00851	RCC1,SKA1
EPH-Ephrin signaling	0	0.0106	EFNB2
Class A/1 (Rhodopsin-like receptors)	0	0.00631	CXCL10,CXCL8
Signaling by ROBO receptors	0	0.00862	PRKAR2A
Regulation of Insulin-like Growth Factor (IGF) transport and uptake by IGFBPs	0	0.00806	STC2
Beta-catenin independent WNT signaling	0	0.0098	AGO1
Protein folding	0	0.0102	TBCA
Transport of bile salts and organic acids, metal ions and amine compounds	0	0.012	SLC39A7
Transport of inorganic cations/anions and amino acids/oligopeptides	0	0.00962	SLC38A2
Activation of NMDA receptors and postsynaptic events	0	0.0119	PRKAR2A
Mitotic G2-G2/M phases	0	0.0101	DCTN2,PPP1R12B
Mitotic G1 phase and G1/S transition	0	0.00763	CDK4
Mitochondrial translation	0	0.0104	MT-RNR1
Hedgehog 'off' state	0	0.00885	PRKAR2A
Cilium Assembly	0	0.0098	DCTN2,IFT70A
RHO GTPases Activate Formins	0	0.00719	SKA1
RAF/MAP kinase cascade	0	0.00382	DUSP10
MAPK6/MAPK4 signaling	0	0.0109	AGO1
Keratinization	0	0.00467	SPINK6
RNA polymerase II transcribes snRNA genes	0	0.012	CCNT2
Mitotic Prometaphase	0	0.00985	DCTN2,SKA1
DNA Replication Pre-Initiation	0	0.00962	H2BC12L
S Phase	0	0.01	CDK4
Processing of Capped Intron-Containing Pre-mRNA	0	0.0105	BUD31,DDX39A,RAE1
Eukaryotic Translation Initiation	0	0.0082	RPL38
Eukaryotic Translation Termination	0	0.0106	RPL38
RAB GEFs exchange GTP for GDP on RABs	0	0.0112	RINL
Transcriptional regulation by RUNX1	0	0.00658	H2BC12L
Neddylation	0	0.0122	ASB1,KLHL11,VCP
Post-translational protein phosphorylation	0	0.00935	STC2
Nonsense-Mediated Decay (NMD)	0	0.00855	RPL38
Signaling by the B Cell Receptor (BCR)	0	0.00588	NFKBIA
Acute Phase Response Signaling	0	0.00541	NFKBIA
LXR/RXR Activation	0	0.00813	S100A8
Mitochondrial Dysfunction	0	0.00581	ATF4,PRKAR2A
Pancreatic Secretion Signaling Pathway	0	0.0121	NAPB,PRKAR2A,YKT6
BBSome Signaling Pathway	0	0.00613	CALCRL,IFT70A,PRKAR2A
WNT/SHH Axonal Guidance Signaling Pathway	0	0.00671	PRKAR2A
Hematoma Resolution Signaling Pathway	0	0.00775	CXCL8,THBS1
14-3-3-mediated Signaling	0	0.00787	EDC3
α-Adrenergic Signaling	0	0.00917	PRKAR2A
Role of Pattern Recognition Receptors in Recognition of Bacteria and Viruses	0	0.00641	CXCL8
Role of NFAT in Regulation of the Immune Response	0	0.000967	NFKBIA
LPS-stimulated MAPK Signaling	0	0.0118	NFKBIA
CCR5 Signaling in Macrophages	0	0.002	FAS
Cytotoxic T Lymphocyte-mediated Apoptosis of Target Cells	0	0.00471	APAF1,FAS
Airway Pathology in Chronic Obstructive Pulmonary Disease	0	0.00847	CXCL8
fMLP Signaling in Neutrophils	0	0.00763	NFKBIA
CTLA4 Signaling in Cytotoxic T Lymphocytes	0	0.00164	AP1S1
IL-15 Production	0	0.00813	DSTYK
CCR3 Signaling in Eosinophils	0	0.00746	PPP1R12B
CD28 Signaling in T Helper Cells	0	0.00193	NFKBIA
IL-15 Signaling	0	0.0019	CXCL8
Virus Entry via Endocytic Pathways	0	0.00847	AP1S1
Dendritic Cell Maturation	0	0.00336	ATF4,NFKBIA
Reelin Signaling in Neurons	0	0.00725	CRK
Cellular Effects of Sildenafil (Viagra)	0	0.0116	ACVR1,ATF4,CALCRL,FAS,NFKBIA,PPP1R12B,PRKAR2A,VEGFC
Neuropathic Pain Signaling in Dorsal Horn Neurons	0	0.0099	PRKAR2A
Endothelin-1 Signaling	0	0.00515	ABHD3
Renin-Angiotensin Signaling	0	0.00826	PRKAR2A
Thrombin Signaling	0	0.00889	PPP1R12B,RHOQ
Cardiac Hypertrophy Signaling	0	0.00766	PRKAR2A,RHOQ
CDK5 Signaling	0	0.0087	PRKAR2A
ICOS-ICOSL Signaling in T Helper Cells	0	0.00197	NFKBIA
HGF Signaling	0	0.00758	DOCK1
HMGB1 Signaling	0	0.012	CXCL8,RHOQ
FLT3 Signaling in Hematopoietic Progenitor Cells	0	0.0122	ATF4
GNRH Signaling	0	0.0105	ATF4,PRKAR2A
Cholecystokinin/Gastrin-mediated Signaling	0	0.0084	RHOQ
Human Embryonic Stem Cell Pluripotency	0	0.00498	ACVR1
DNA Methylation and Transcriptional Repression Signaling	0	0.0102	CDK4
Androgen Signaling	0	0.00592	PRKAR2A
Germ Cell-Sertoli Cell Junction Signaling	0	0.00588	RHOQ
Role of NANOG in Mammalian Embryonic Stem Cell Pluripotency	0	0.00806	ACVR1
CREB Signaling in Neurons	0	0.00659	ATF4,CALCRL,PRKAR2A,TNFRSF11A
Type I Diabetes Mellitus Signaling	0	0.00589	APAF1,FAS,NFKBIA
Allograft Rejection Signaling	0	0.00205	FAS
Glioma Signaling	0	0.008	CDK4
Autoimmune Thyroid Disease Signaling	0	0.00218	FAS
Graft-versus-Host Disease Signaling	0	0.00224	FAS
Non-Small Cell Lung Cancer Signaling	0	0.0106	CDK4
Gα12/13 Signaling	0	0.00752	NFKBIA
p70S6K Signaling	0	0.00173	BCAP31
Colorectal Cancer Metastasis Signaling	0	0.0111	PRKAR2A,RHOQ,VEGFC
G Beta Gamma Signaling	0	0.00775	PRKAR2A
Communication between Innate and Adaptive Immune Cells	0	0.00215	CXCL10,CXCL8
Crosstalk between Dendritic Cells and Natural Killer Cells	0	0.011	FAS
CDC42 Signaling	0	0.00174	PPP1R12B
FAK Signaling	0	0.0058	ACVR1,CALCRL,CRK,DOCK1,ECM2,EFNB2
AMPK Signaling	0	0.00826	ATF4,PRKAR2A
RHOA Signaling	0	0.00806	PPP1R12B
Phospholipase C Signaling	0	0.00268	ATF4,PPP1R12B,RHOQ
Altered T Cell and B Cell Signaling in Rheumatoid Arthritis	0	0.00107	FAS
Regulation of eIF4 and p70S6K Signaling	0	0.0109	AGO1,MT-RNR1
Estrogen-Dependent Breast Cancer Signaling	0	0.0122	ATF4
Role of NFAT in Cardiac Hypertrophy	0	0.00446	PRKAR2A
Breast Cancer Regulation by Stathmin1	0	0.0101	ATF4,CALCRL,CDK4,PRKAR2A,UHMK1,VEGFC
Glioblastoma Multiforme Signaling	0	0.0117	CDK4,RHOQ
Regulation of IL-2 Expression in Activated and Anergic T Lymphocytes	0	0.00216	NFKBIA
NUR77 Signaling in T Lymphocytes	0	0.00195	APAF1
PKCθ Signaling in T Lymphocytes	0	0.00179	NFKBIA
OX40 Signaling Pathway	0	0.00209	NFKBIA
PI3K Signaling in B Lymphocytes	0	0.0034	ATF4,NFKBIA
Cyclins and Cell Cycle Regulation	0	0.0116	CDK4
Dopamine-DARPP32 Feedback in cAMP Signaling	0	0.0108	ATF4,PRKAR2A
Signaling by Rho Family GTPases	0	0.00749	PPP1R12B,RHOQ
RHOGDI Signaling	0	0.00909	PPP1R12B,RHOQ
Sertoli Cell-Sertoli Cell Junction Signaling	0	0.00412	ATF4
Gap Junction Signaling	0	0.00923	ATF4,PRKAR2A,SLC39A7
Hematopoiesis from Pluripotent Stem Cells	0	0.00224	CXCL8
Transcriptional Regulatory Network in Embryonic Stem Cells	0	0.0061	ACVR1
VEGF Family Ligand-Receptor Interactions	0	0.0119	VEGFC
Ephrin A Signaling	0	0.00719	PRKAR2A
Heparan Sulfate Biosynthesis	0	0.011	EXT2
Heparan Sulfate Biosynthesis (Late Stages)	0	0.0119	EXT2
Gαi Signaling	0	0.00714	PRKAR2A
Gαq Signaling	0	0.0118	NFKBIA,RHOQ
Regulation of Cellular Mechanics by Calpain Protease	0	0.0111	CDK4
Agranulocyte Adhesion and Diapedesis	0	0.00952	CXCL10,CXCL8
Granulocyte Adhesion and Diapedesis	0	0.0106	CXCL10,CXCL8
Sperm Motility	0	0.0117	ABHD3,DSTYK,PRKAR2A
TEC Kinase Signaling	0	0.00346	FAS,RHOQ
UVA-Induced MAPK Signaling	0	0.0102	SMPD2
STAT3 Pathway	0	0.00741	TNFRSF11A
SAPK/JNK Signaling	0	0.00398	CRK,DUSP10
PI3K/AKT Signaling	0	0.005	NFKBIA
PTEN Signaling	0	0.00662	TNFRSF11A
Cardiac β-adrenergic Signaling	0	0.0111	FICD,PRKAR2A
IL-4 Signaling	0	0.0052	ATF4,FAS,TIMP3
B Cell Receptor Signaling	0	0.00315	ATF4,NFKBIA
WNT/β-catenin Signaling	0	0.0115	ACVR1,SOX6
PPAR Signaling	0	0.00935	NFKBIA
IGF-1 Signaling	0	0.00952	PRKAR2A
TGF-β Signaling	0	0.0103	ACVR1
NF-κB Signaling	0	0.00525	NFKBIA,TAB2,TNFRSF11A
VEGF Signaling	0	0.0101	VEGFC
T Cell Receptor Signaling	0	0.00162	NFKBIA
G-Protein Coupled Receptor Signaling	0	0.00853	ATF4,CALCRL,CRK,FICD,NFKBIA,PRKAR2A
PDGF Signaling	0	0.0115	CRK
GPCR-Mediated Nutrient Sensing in Enteroendocrine Cells	0	0.00847	PRKAR2A
Gustation Pathway	0	0.00493	PRKAR2A
Phagosome Formation	0	0.00575	ABHD3,AP1S1,CALCRL,DOCK1
Th1 and Th2 Activation Pathway	0	0.00581	ACVR1
Th2 Pathway	0	0.0073	ACVR1
Sirtuin Signaling Pathway	0	0.00344	CXCL8
Opioid Signaling Pathway	0	0.0107	ATF4,NFKBIA,PRKAR2A
Iron homeostasis signaling pathway	0	0.00725	CIAO1
Endocannabinoid Neuronal Synapse Pathway	0	0.00671	PRKAR2A
Apelin Adipocyte Signaling Pathway	0	0.011	PRKAR2A
BAG2 Signaling Pathway	0	0.0118	HSPA5
Cardiac Hypertrophy Signaling (Enhanced)	0	0.00923	ACVR1,CXCL8,FICD,HSPB3,PRKAR2A
T Cell Exhaustion Signaling Pathway	0	0.00176	ACVR1
Systemic Lupus Erythematosus in T Cell Signaling Pathway	0	0.00467	ATF4,FAS,RHOQ
Systemic Lupus Erythematosus in B Cell Signaling Pathway	0	0.00138	CXCL8
Senescence Pathway	0	0.01	ACVR1,CDK4,CXCL8
Xenobiotic Metabolism General Signaling Pathway	0	0.00699	UGT1A9 (includes others)
MSP-RON Signaling in Macrophages Pathway	0	0.0084	ATF4
Calcium Signaling	0	0.00909	ATF4,PRKAR2A
